# Supplementary material for: Seasonal Variation of Gut Microbial Composition and Metabolism in Tibetan antelopes in Hoh Xil National Nature Reserve
Source: Animals (Basel). 2023 Nov 18;13(22):3569. doi: 10.3390/ani13223569 (PMC10668778; doi:10.3390/ani13223569)
Supplement: Supplementary file 1 [file animals-13-03569-s001.zip]

Archive with 8 entries (8 files):
- Table S1. phylum relative abundance.xls
- Table S2. genus relative abundance.xls
- Table S3. function relative abundance.xls
- Table S4. neg_differential metabolites.xlsx
- Table S5. pos_differential metabolites.xlsx
- Table S6. 62 differential metabolic pathways.xls
- Table S7. neg_ Integrated analysis of 16S rRNA and metabolomic.xls
- Table S8. pos_ Integrated analysis of 16S rRNA and metabolomic.xls
