# Supplementary material for: Seasonal Variation of Gut Microbial Composition and Metabolism in Tibetan antelopes in Hoh Xil National Nature Reserve
Source: Animals (Basel). 2023 Nov 18;13(22):3569. doi: 10.3390/ani13223569 (PMC10668778; doi:10.3390/ani13223569)
Supplement: Supplementary file 1 [file animals-13-03569-s001.zip › Table S1. phylum relative abundance.xls]

Taxonomy	Firmicutes	Bacteroidota	Verrucomicrobiota	Proteobacteria	Actinobacteriota	Cyanobacteria	Euryarchaeota	Desulfobacterota	Campilobacterota	Deinococcota	Others
DA1	0.7299252	0.215134614	0.018139644	0.020368005	0.005017071	0.001303135	0.002345644	0.00105554	1.30E-05	0.002606271	0.004091845
DA2	0.794756183	0.17994996	0.003440277	0.012301598	0.002684459	0.000325784	0.003505434	0.000664599	0	2.61E-05	0.002345644
DA3	0.769318981	0.179350517	0.017748703	0.013565639	0.003322995	0.000364878	0.012001877	0.000469129	0.000143345	7.82E-05	0.003635748
DA4	0.695600615	0.264015221	0.006724178	0.003635748	0.016158878	0.00048216	0.002319581	0.006906617	0.00125101	0.000234564	0.002671427
DA5	0.746852928	0.22404806	0.007688499	0.011115744	0.004052751	0.00067763	0.001368292	0.000534285	0.000325784	5.21E-05	0.003283901
DA6	0.817782585	0.154903698	0.004886758	0.00866585	0.003336026	0.000925226	0.006176862	0.000586411	2.61E-05	0.000130314	0.002580208
DA7	0.73049858	0.221089942	0.018960619	0.018361177	0.003922437	0.000899163	0.002879929	0.000951289	0.000612474	0.00028669	0.0015377
DA8	0.83121791	0.126782038	0.002436863	0.015390028	0.007193307	0.000430035	0.001941672	0.001433449	0.001628919	0.000247596	0.011298183
DA9	0.756053064	0.224061091	0.008678881	0.001746201	0.001954703	0.001407386	0.00115979	0.000925226	0.000508223	0.000130314	0.003375121
DA10	0.753485887	0.217949386	0.014477834	0.00173317	0.002879929	0.00221533	0.002124111	0.001394355	5.21E-05	5.21E-05	0.003635748
DA11	0.735906591	0.221728479	0.02657093	0.001615888	0.002775678	0.000834007	0.003896375	0.00250202	5.21E-05	5.21E-05	0.004065782
DA12	0.750866585	0.229065131	0.008105502	0.001850452	0.001368292	0.001303135	0.003805155	0.001511637	3.91E-05	1.30E-05	0.002071985
DA13	0.717480257	0.216046809	0.007388777	0.031105841	0.008822226	0.001967734	0.001264041	0.00250202	0.001811358	0.004313378	0.007297558
DA21	0.715642837	0.244924288	0.006268081	0.018439365	0.002840835	0.002554145	0.001902578	0.001368292	0.00125101	6.52E-05	0.004743413
DA22	0.710208762	0.237300946	0.01858271	0.014673304	0.004795538	0.000351847	0.007141182	0.000899163	0.000820975	0.000130314	0.005095259
DA24	0.700826188	0.26285543	0.010933306	0.010281738	0.004352472	0.000755818	0.003570591	0.001681045	0.001407386	0.000143345	0.003192682
DA25	0.681865569	0.254463239	0.045192734	0.00519951	0.002137142	0.004300347	0.001589825	0.002176236	0.000664599	2.61E-05	0.002384738
XB1	0.764184628	0.216515937	0.005147385	0.002749616	0.000612474	0.005421043	0.000364878	0.001459512	0	0	0.003544528
XB2	0.753850765	0.190179572	0.040449321	0.006320206	0.000860069	0.00414397	0.000156376	0.001407386	0	0	0.002632333
XB3	0.747217806	0.2393599	0.00192864	0.002436863	0.000534285	0.001433449	0.001993797	0.000651568	0	0	0.004443692
XB5	0.794977716	0.187416925	0.003401183	0.003935469	0.000951289	0.004130939	0.000807944	0.001277073	0	0	0.003101462
XB6	0.811501473	0.148974432	0.025867237	0.002919023	0.000781881	0.002879929	0.000834007	0.001420418	0	0	0.004821601
XB7	0.77036149	0.209622351	0.002515051	0.002932055	0.001381323	0.004795538	0.000325784	0.001329198	0	0	0.00673721
XB8	0.766334802	0.209088066	0.002814772	0.005929266	0.000899163	0.004274284	0.001081602	0.002475957	3.91E-05	2.61E-05	0.007036931
XB9	0.774127551	0.201777477	0.003296932	0.005421043	0.000638536	0.005121322	0.000495191	0.002449894	2.61E-05	0	0.00664599
XB10	0.76930595	0.206299356	0.006763272	0.004248221	0.001003414	0.004808569	0.001889546	0.001707107	0	0	0.003974563
XB11	0.758854805	0.206129949	0.022713649	0.00289296	0.000951289	0.003401183	0.000729756	0.001524668	0	0	0.002801741
XB12	0.79828768	0.189671349	0.001759233	0.003153588	0.001003414	0.001576794	3.91E-05	0.001602856	0	0	0.002905992
XB13	0.778206365	0.194623264	0.003231776	0.002997211	0.000469129	0.012953165	0.003818187	0.001185853	0	0	0.002515051
XB14	0.801258829	0.182504105	0.003062368	0.005603482	0.001094634	0.002319581	0.000351847	0.001485574	0	0	0.002319581
XB15	0.740141781	0.243386588	0.005903203	0.003401183	0.000547317	0.001550731	0.00048216	0.000873101	0	0	0.003713936
XB17	0.761395919	0.216242279	0.00625505	0.005720764	0.001355261	0.003505434	0.00105554	0.00125101	0	0	0.003218744
XB18	0.847116161	0.135969142	0.003062368	0.003362089	0.000977352	0.004196096	0.000443066	0.001498606	0	0	0.003375121
XB19	0.763598217	0.216203185	0.00587714	0.002541114	0.001368292	0.003453309	0.000299721	0.00096432	0	0	0.005694701
XB20	0.768941072	0.213518726	0.00221533	0.003987594	0.00105554	0.005316792	0.000703693	0.001550731	0	0	0.002710522
XB21	0.756287628	0.207120332	0.028147723	0.001615888	0.000312752	0.001081602	0.000703693	0.001029477	0	0	0.003700904
XB22	0.829419584	0.150342725	0.002619302	0.003049337	0.000403972	0.007936094	0.000508223	0.001172822	0	0	0.004547942
XB23	0.793896114	0.192108212	0.003792124	0.002397769	0.000547317	0.002071985	0.000377909	0.001889546	0	0	0.002919023
XB24	0.805624332	0.18014543	0.004964946	0.00298418	0.00076885	0.002241393	5.21E-05	0.001003414	0	0	0.00221533
XB25	0.797010608	0.190244729	0.00346634	0.002749616	0.000638536	0.001641951	0.00125101	0.001498606	0	0	0.001498606
