# Supplementary material for: Seasonal Variation of Gut Microbial Composition and Metabolism in Tibetan antelopes in Hoh Xil National Nature Reserve
Source: Animals (Basel). 2023 Nov 18;13(22):3569. doi: 10.3390/ani13223569 (PMC10668778; doi:10.3390/ani13223569)
Supplement: Supplementary file 1 [file animals-13-03569-s001.zip › Table S2. genus relative abundance.xls]

Taxonomy	Ruminococcaceae_UCG-010	Muribaculaceae	Ruminococcaceae_UCG-005	Bacteroides	Eubacterium_coprostanoligenes_group	Prevotellaceae_UCG-004	Rikenellaceae_RC9_gut_group	Christensenellaceae_R-7_group	Clostridia_UCG-014	Clostridia_vadinBB60_group	Others
DA1	0.068466731	0.019533999	0.162500977	0.063032657	0.048971826	0.018960619	0.061507988	0.045583674	0.025215669	0.004782507	0.481443353
DA2	0.06248534	0.022387865	0.163934426	0.069339832	0.053910709	0.00847038	0.043498658	0.054184368	0.041934895	0.004495817	0.475357711
DA3	0.04977977	0.020081316	0.150603352	0.067723944	0.056777607	0.017800829	0.042534338	0.055135656	0.035953504	0.001941672	0.501668013
DA4	0.05151294	0.062420183	0.108095077	0.078709375	0.061755584	0.009982017	0.033673017	0.045336079	0.027430999	0.003362089	0.517722641
DA5	0.14047799	0.01511637	0.14144231	0.072584639	0.051969038	0.015702781	0.061534051	0.037386953	0.027196435	0.01540306	0.421186374
DA6	0.081237457	0.024928979	0.151867393	0.035653783	0.076819829	0.020081316	0.036305351	0.048541792	0.057051265	0.007844875	0.459667961
DA7	0.047316844	0.067645756	0.118598348	0.052750919	0.062133493	0.008274909	0.029985144	0.029333577	0.059266595	0.002515051	0.522179364
DA8	0.054041023	0.009968985	0.183755115	0.0425604	0.061247361	0.008704944	0.030271834	0.037243608	0.03091037	0.002267455	0.539028904
DA9	0.09927285	0.031588001	0.151776173	0.070408403	0.046000678	0.018113581	0.043642003	0.030832182	0.030050301	0.00809247	0.470223357
DA10	0.079035159	0.0109724	0.164820558	0.140543147	0.072206729	0.00761031	0.009291355	0.039289531	0.024225286	0.007519091	0.444486434
DA11	0.049284579	0.022492116	0.144165863	0.072493419	0.049401861	0.010763898	0.063697256	0.06682478	0.042117334	0.0024108	0.476348094
DA12	0.058745341	0.027170372	0.160011989	0.075164847	0.052373009	0.016992885	0.050287993	0.049962209	0.039928067	0.002580208	0.46678308
DA13	0.044932107	0.051278376	0.183820272	0.09859522	0.038924653	0.005238604	0.010737835	0.033034481	0.037530298	0.004183064	0.491725091
DA21	0.197359848	0.063593005	0.118702598	0.093434804	0.032096224	0.002775678	0.021996925	0.032630509	0.035354062	0.021879642	0.380176705
DA22	0.045114546	0.049427924	0.15414788	0.095715291	0.040683885	0.015663687	0.046456775	0.061299487	0.037986395	0.002319581	0.45118455
DA24	0.059839975	0.041635174	0.146289974	0.085876619	0.045974615	0.024511976	0.055135656	0.043550783	0.029893925	0.005564388	0.461726915
DA25	0.130495973	0.053350361	0.121830123	0.077888399	0.041635174	0.009982017	0.05256848	0.035666814	0.032395945	0.014699367	0.429487347
XB1	0.190726889	0.007818812	0.12391514	0.042599494	0.042599494	0.057038234	0.069027079	0.043394407	0.021605984	0.038520681	0.362753786
XB2	0.213336287	0.007753655	0.108942115	0.044528135	0.035171623	0.035640752	0.060296072	0.042821027	0.022205426	0.037634549	0.391670359
XB3	0.166110662	0.007310589	0.161106623	0.053741302	0.037608486	0.069105267	0.066186244	0.047017123	0.016823477	0.031535875	0.343454351
XB5	0.215304021	0.009708358	0.124983711	0.049949178	0.037595455	0.045270922	0.045023326	0.046130991	0.021032604	0.040084443	0.36491699
XB6	0.21711538	0.005890172	0.146589695	0.036774479	0.03696995	0.014933931	0.055226876	0.042091272	0.015859157	0.053676145	0.374872944
XB7	0.21327113	0.006398395	0.144791368	0.051447783	0.029711486	0.05844562	0.057155516	0.038038521	0.015741875	0.046639214	0.338359092
XB8	0.220060465	0.006372332	0.124775209	0.047668691	0.030845214	0.04265162	0.061338581	0.042351899	0.018673929	0.043446532	0.361815528
XB9	0.229899137	0.005564388	0.119536605	0.040488415	0.029828768	0.042899216	0.065026454	0.037152389	0.019768563	0.046587089	0.363248977
XB10	0.202702703	0.014125987	0.128437019	0.042273711	0.039067998	0.05381949	0.05815893	0.046091897	0.02156689	0.036539915	0.35721546
XB11	0.186126821	0.009525919	0.126104407	0.045362141	0.034142146	0.03562772	0.063097813	0.043928692	0.018752118	0.042886184	0.394446037
XB12	0.197229534	0.005916234	0.131577576	0.048359353	0.043668065	0.031887722	0.059357815	0.043251062	0.022922151	0.039419844	0.376410644
XB13	0.211381584	0.00761031	0.111743856	0.043459564	0.047512315	0.053167922	0.049232453	0.041700331	0.022843963	0.04756444	0.363783263
XB14	0.211160051	0.009929891	0.118389846	0.044567229	0.041622143	0.034337616	0.053024577	0.050379212	0.025150512	0.035745002	0.37569392
XB15	0.150538195	0.00991686	0.134783289	0.062941437	0.043238031	0.066355652	0.066303526	0.055226876	0.01954703	0.026935808	0.364213297
XB17	0.177799786	0.009317418	0.120813678	0.055813287	0.038637963	0.055018374	0.058380463	0.055148688	0.021488702	0.035158592	0.37242305
XB18	0.213245068	0.006711147	0.134900571	0.039302562	0.043381376	0.013435325	0.04005838	0.045179702	0.020420131	0.04583127	0.397534468
XB19	0.192707655	0.008691913	0.149899659	0.063176001	0.029685423	0.048515729	0.055969663	0.037699705	0.017540202	0.03986291	0.35625114
XB20	0.215929526	0.007271495	0.124045453	0.059709661	0.033425422	0.039081029	0.059045062	0.043772316	0.020967448	0.044332664	0.352419922
XB21	0.074604498	0.005525294	0.116917303	0.133154369	0.070238995	0.010008079	0.015572467	0.0416873	0.052737887	0.00761031	0.471943496
XB22	0.181187938	0.004456723	0.126521411	0.060634888	0.0574813	0.013787172	0.024538039	0.03350361	0.026505773	0.03571894	0.435664208
XB23	0.119745107	0.009864735	0.130065939	0.067763038	0.070968751	0.024968073	0.042521306	0.043876567	0.029255388	0.017592327	0.443378769
XB24	0.202090229	0.008796164	0.116930334	0.043550783	0.037895176	0.027066121	0.04785113	0.044059006	0.019286403	0.038585838	0.413888816
XB25	0.188863405	0.004274284	0.158930387	0.054080117	0.043472595	0.023143684	0.062667779	0.044150225	0.019312466	0.038546743	0.362558315
