# Supplementary material for: Seasonal Variation of Gut Microbial Composition and Metabolism in Tibetan antelopes in Hoh Xil National Nature Reserve
Source: Animals (Basel). 2023 Nov 18;13(22):3569. doi: 10.3390/ani13223569 (PMC10668778; doi:10.3390/ani13223569)
Supplement: Supplementary file 1 [file animals-13-03569-s001.zip › Table S3. function relative abundance.xls]

KO_Hierarchy	Membrane_Transport	Carbohydrate_Metabolism	Amino_Acid_Metabolism	Replication_and_Repair	Translation	Energy_Metabolism	Poorly_Characterized	Metabolism_of_Cofactors_and_Vitamins	Nucleotide_Metabolism	Cellular_Processes_and_Signaling	Others
DA1	0.119572254	0.100668916	0.097024414	0.091107569	0.058990196	0.05773432	0.047374866	0.042618948	0.040191879	0.040007762	0.304708876
DA2	0.123676248	0.100315956	0.095642413	0.092192838	0.059904177	0.057186053	0.046939779	0.042149203	0.040467861	0.039759705	0.301765766
DA3	0.123228346	0.100506977	0.096254176	0.090943302	0.059389163	0.057640723	0.047620747	0.042293704	0.040198964	0.039852622	0.302071277
DA4	0.121529763	0.102235959	0.096760239	0.091924624	0.059329378	0.05732355	0.047251463	0.042083234	0.040989451	0.039530143	0.301042197
DA5	0.120897528	0.101345125	0.096979637	0.092087214	0.059534435	0.057445723	0.046821466	0.042383489	0.040559713	0.040112206	0.301833463
DA6	0.123902075	0.100486273	0.095591679	0.092775687	0.060612906	0.057025154	0.046981321	0.041823734	0.040797877	0.03962415	0.300379143
DA7	0.121528511	0.101530531	0.096417927	0.091476454	0.059278834	0.056811074	0.047357006	0.041726134	0.040253227	0.039966384	0.303653917
DA8	0.12679251	0.100663567	0.094962508	0.090747955	0.05892921	0.056181844	0.047029629	0.041518578	0.039792912	0.039556773	0.303824515
DA9	0.122395557	0.100906129	0.096042186	0.092062967	0.059622493	0.057259388	0.046757308	0.042492415	0.04055762	0.040069959	0.301833978
DA10	0.122396302	0.101654026	0.09546679	0.092127344	0.05941789	0.056876624	0.047033271	0.04223103	0.040663653	0.03990948	0.302223589
DA11	0.118837299	0.100594301	0.096589573	0.092746992	0.060120049	0.05765374	0.047349301	0.042721454	0.040897856	0.039922231	0.302567204
DA12	0.120557352	0.100356254	0.095928899	0.093133566	0.060375292	0.057642255	0.046973279	0.042565946	0.041034964	0.039813747	0.301618445
DA13	0.120164866	0.100882346	0.096047995	0.091270352	0.059055999	0.057050081	0.047476179	0.042289818	0.04036472	0.039786799	0.305610846
DA21	0.116863802	0.101656776	0.098078817	0.092548449	0.059733648	0.05809478	0.046916015	0.042320185	0.041083973	0.039744775	0.30295878
DA22	0.120976352	0.100978034	0.096516621	0.09115139	0.059184406	0.057603427	0.047488786	0.042366439	0.040353087	0.040003732	0.303377726
DA24	0.118017572	0.101169383	0.09684543	0.092138857	0.05970963	0.058233755	0.047347625	0.042787725	0.040768838	0.039884464	0.303096721
DA25	0.114326067	0.101464475	0.098073087	0.091932959	0.059177761	0.058551018	0.04742264	0.042929011	0.040650394	0.040299834	0.305172755
XA6	0.121661936	0.101024274	0.095869345	0.092590609	0.059513299	0.056347014	0.047089207	0.0417734	0.04035792	0.040209211	0.303563785
XA13	0.124023693	0.101443243	0.096548181	0.092974874	0.060091489	0.057006819	0.046297093	0.041961962	0.040652799	0.039799023	0.299200824
XA14	0.122462072	0.101100396	0.096422811	0.092651502	0.059747534	0.056982311	0.046611567	0.042239705	0.040663417	0.039995561	0.301123123
XA15	0.122973099	0.102106603	0.097261913	0.092325796	0.059544463	0.057446464	0.046442443	0.042204985	0.040575967	0.040098544	0.299019723
XA16	0.121607215	0.101291212	0.097179417	0.092655621	0.059892612	0.057820273	0.046495093	0.042516385	0.040740361	0.040070134	0.299731676
XB1	0.119634271	0.101687108	0.097798097	0.092821734	0.059895693	0.058242399	0.046601221	0.042809822	0.040975684	0.039963403	0.299570568
XB2	0.114532147	0.103109818	0.098049226	0.089928076	0.058363159	0.058883031	0.047472734	0.042639188	0.039971295	0.0411201	0.305931227
XB3	0.118960468	0.101383027	0.097356983	0.093084184	0.0603044	0.058552768	0.046683898	0.042960558	0.041149449	0.039830752	0.299733512
XB5	0.121681789	0.101907174	0.09744404	0.092746977	0.059822859	0.057930012	0.046384058	0.042489594	0.040820526	0.039966559	0.298806412
XB6	0.119821658	0.102345295	0.09716716	0.090447999	0.058853587	0.058167039	0.047107289	0.042351246	0.0399643	0.040786814	0.302987612
XB8	0.120705619	0.101894003	0.097684382	0.092758111	0.060151084	0.058443591	0.046564169	0.042644124	0.041016462	0.039770654	0.298367802
XB10	0.119471451	0.101794139	0.097755048	0.0923774	0.05975337	0.058308745	0.046691064	0.042701498	0.040814673	0.04005896	0.300273652
XB12	0.122279497	0.101843372	0.097230063	0.092651622	0.059770486	0.057671673	0.046436309	0.042392934	0.04073566	0.040026554	0.29896183
XB13	0.120979516	0.101970011	0.097703042	0.092528343	0.059801414	0.058156308	0.046464397	0.042648745	0.040877222	0.039861192	0.299009809
XB14	0.122230971	0.101950022	0.097422168	0.092895123	0.059956582	0.057668295	0.046335609	0.042230092	0.040790998	0.039878943	0.298641196
XB15	0.11950681	0.101638079	0.097417188	0.093002644	0.05993695	0.058160607	0.046643964	0.042720594	0.040969222	0.039837567	0.300166374
XB17	0.120588191	0.102038081	0.097520801	0.092739673	0.05977066	0.058009311	0.046475851	0.042570128	0.040877393	0.03986698	0.299542931
XB18	0.12559204	0.101830848	0.096643236	0.092288402	0.059708893	0.057166677	0.046275546	0.041923009	0.040367283	0.040000034	0.298204032
XB19	0.120987246	0.101633036	0.097135561	0.092534154	0.059802682	0.058174243	0.046481327	0.042798227	0.040761808	0.040024014	0.299667701
XB20	0.121006389	0.101929401	0.097627412	0.092881353	0.059964052	0.058147761	0.0463483	0.042633064	0.040939484	0.039805305	0.298717479
XB7	0.121005385	0.101520399	0.097483256	0.092519555	0.059784119	0.058309282	0.046408627	0.042842335	0.040803872	0.040032171	0.299290999
XB9	0.119878097	0.101874206	0.097909556	0.093025577	0.060249371	0.058346868	0.046466053	0.042624729	0.04104277	0.039790014	0.298792759
XB11	0.117659871	0.102417577	0.097604465	0.091252653	0.059045344	0.058332825	0.047042976	0.04265384	0.040379777	0.040582407	0.303028265
