# Supplementary material for: Seasonal Variation of Gut Microbial Composition and Metabolism in Tibetan antelopes in Hoh Xil National Nature Reserve
Source: Animals (Basel). 2023 Nov 18;13(22):3569. doi: 10.3390/ani13223569 (PMC10668778; doi:10.3390/ani13223569)
Supplement: Supplementary file 1 [file animals-13-03569-s001.zip › Table S4. neg_differential metabolites.xlsx]

## Sheet: Sheet1
ID	Name	Formula	Molecular Weight	RT [min]	m/z	mzCloud_Results	mzVault_Results	MassList_Results	Class_I	Class_II	Class_III	Class_IV	FC	log2FC	Pvalue	ROC	VIP	Up.Down	neg_XB21	neg_XB22	neg_XB23	neg_XB24	neg_XB25	neg_XB1	neg_XB2	neg_XB3	neg_XB5	neg_XB6	neg_XB8	neg_XB10	neg_XB12	neg_XB13	neg_XB14	neg_XB15	neg_XB17	neg_XB18	neg_XB19	neg_XB20	neg_XB7	neg_XB9	neg_XB11	neg_DA1	neg_DA2	neg_DA3	neg_DA4	neg_DA5	neg_DA6	neg_DA7	neg_DA8
Com_3106_neg	2-Furoylglycine	C7 H7 N O4	187.048	5.276	168.03	Invalid mass	No results	No results	Organic acids and derivatives	Carboxylic acids and derivatives	Amino acids, peptides, and analogues	N-acyl-alpha amino acids	4.59914	2.20136	8.52005e-19	1	1.63183	up	2.91819e+07	5.27765e+07	2.69272e+07	3.04027e+07	1.91326e+07	3.98308e+07	4.97224e+07	4.04469e+07	4.54957e+07	5.04273e+07	5.63035e+07	3.10739e+07	4.89983e+07	6.66694e+07	2.08193e+07	2.40457e+07	3.08013e+07	4.55026e+07	4.19012e+07	4.89768e+07	5.64595e+07	5.43247e+07	2.62195e+07	1.18151e+07	1.03349e+07	9.42631e+06	7.1481e+06	9.11642e+06	9.98042e+06	1.18043e+07	8.45178e+06
Com_149_neg	2'-Deoxyinosine	C10 H12 N4 O4	252.086	3.911	251.078	Full match	Full match	Full match	Nucleosides, nucleotides, and analogues	Purine nucleosides	Purine 2'-deoxyribonucleosides	Purine 2'-deoxyribonucleosides	0.0178504	-5.8079	1.48403e-18	1	1.62474	down	1.1845e+07	8.62711e+06	7.22531e+06	4.735e+06	4.77479e+07	6.41926e+06	1.31829e+06	3.55464e+06	1.81413e+06	1.26188e+06	5.21674e+06	2.60959e+06	1.54599e+06	2.0653e+06	4.11085e+06	2.00977e+07	3.7521e+06	2.77845e+06	2.51345e+06	1.91582e+06	1.67571e+06	2.09829e+06	2.96586e+06	3.51615e+08	7.28847e+08	3.554e+08	3.10047e+08	1.52342e+08	5.63802e+08	6.23179e+08	5.3857e+08
Com_7999_neg	Deoxyguanosine	C10 H13 N5 O4	267.097	2.261	266.089	No results	No results	Full match	Nucleosides, nucleotides, and analogues	Purine nucleotides	Purine deoxyribonucleotides	Purine 2'-deoxyribonucleoside monophosphates	0.0332006	-4.91265	2.16045e-17	0.997585	1.62884	down	906689	413647	396134	393760	3.91821e+06	531626	242240	312126	189178	246919	415723	249096	438799	508590	290654	1.24754e+06	233706	261858	239188	222050	186010	211788	202786	7.12752e+06	2.55309e+07	2.00152e+07	1.42769e+07	8.15994e+06	2.69797e+07	2.21473e+07	2.58693e+07
Com_4144_neg	SM 9:1;2O/16:4	C30 H53 N2 O6 P	614.359	7.256	613.351	No results	Invalid mass	No results					0.102047	-3.29269	4.38735e-17	0.961353	1.61553	down	726948	790332	1.16508e+06	1.6322e+06	5.39869e+07	828570	750733	865586	853245	854088	769861	861036	811612	706409	764063	1.10058e+06	722822	781533	791818	794971	719707	749778	725128	1.51255e+07	1.89038e+07	1.79677e+07	3.79466e+07	2.74454e+07	6.31463e+07	4.81906e+07	3.30654e+07
Com_3788_neg	23-Nordeoxycholic acid	C23 H38 O4	378.277	8.471	377.269	No results	No results	Full match					0.146376	-2.77225	9.22747e-17	0.992754	1.59535	down	1.61423e+07	3.14301e+06	1.49026e+07	1.14515e+07	8.65729e+06	1.48763e+07	4.4683e+06	4.46414e+06	6.54282e+06	5.51053e+06	7.64405e+06	1.18206e+07	4.72281e+06	2.87424e+06	6.20796e+06	1.14617e+07	5.65798e+06	8.08182e+06	3.28748e+06	9.76881e+06	5.20944e+06	5.46958e+06	7.10024e+06	6.33052e+07	6.10194e+07	6.01596e+07	4.77792e+07	4.84015e+07	1.46705e+07	4.95889e+07	4.39708e+07
Com_1791_neg	(R)-3-Hydroxy myristic acid	C14 H28 O3	244.204	8.276	243.196	Full match	Full match	No results	Lipids and lipid-like molecules	Fatty Acyls	Fatty acids and conjugates	Long-chain fatty acids	0.187045	-2.41854	1.12309e-16	1	1.74403	down	7.12487e+06	9.40403e+06	5.36384e+06	5.21618e+06	4.48218e+07	2.0078e+07	1.66704e+07	2.47334e+07	1.67501e+07	2.08971e+07	1.77937e+07	1.48935e+07	1.4422e+07	1.44528e+07	2.0856e+07	1.43946e+07	1.78763e+07	1.9499e+07	1.6457e+07	1.75062e+07	2.0258e+07	1.61506e+07	1.95206e+07	7.17566e+07	6.64543e+07	6.11183e+07	9.50749e+07	8.93911e+07	1.02e+08	8.11107e+07	8.47591e+07
Com_11600_neg	N-Acetyl-Asp-Glu	C11 H16 N2 O8	304.09	3.967	303.083	No results	No results	Full match	Organic acids and derivatives	Carboxylic acids and derivatives	Amino acids, peptides, and analogues	Dipeptides	0.0263	-5.24879	1.30124e-16	0.997585	1.60521	down	457584	291266	104251	107882	887412	70633.2	64901.8	56419.4	59203.1	60449.4	60441	63923.4	59461.5	56877.7	75822.9	384010	63712.1	59363.7	53425.2	54823.5	55401.1	54390.8	61688.5	3.41651e+06	7.59458e+06	5.46108e+06	3.95215e+06	1.38457e+06	1.46628e+07	8.74858e+06	7.81455e+06
Com_910_neg	Thymidine	C10 H14 N2 O5	242.09	4.803	241.083	Full match	Full match	Full match	Nucleosides, nucleotides, and analogues	Pyrimidine nucleotides	Pyrimidine deoxyribonucleotides	Pyrimidine 2'-deoxyribonucleoside monophosphates	0.0868178	-3.52587	2.92757e-16	0.995169	1.62241	down	1.09589e+07	1.65948e+07	8.59844e+06	7.71226e+06	5.16567e+07	1.37087e+07	7.19137e+06	1.39859e+07	7.93451e+06	5.64999e+06	8.48874e+06	7.45671e+06	5.66034e+06	1.06173e+07	8.12991e+06	2.8312e+07	1.49238e+07	1.04967e+07	8.54735e+06	8.69374e+06	6.0184e+06	8.66033e+06	9.09409e+06	1.07116e+08	1.65401e+08	1.54798e+08	1.60458e+08	8.06556e+07	1.73844e+08	1.68148e+08	2.04565e+08
Com_9071_neg	N2-Acetyl- L-lysine	C8 H16 N2 O3	188.116	1.367	187.109	No results	Full match	Full match					0.133343	-2.90678	3.49686e-16	1	1.58268	down	4.96926e+06	6.75096e+06	3.22779e+06	2.90194e+06	4.54833e+06	1.28464e+06	1.10211e+06	961739	1.22888e+06	875717	1.1645e+06	1.05979e+06	810402	1.03931e+06	1.67462e+06	1.83955e+06	1.16452e+06	1.10414e+06	976857	820042	1.1148e+06	889992	931708	1.75854e+07	2.14268e+07	1.77197e+07	1.27326e+07	8.10088e+06	1.46099e+07	1.51971e+07	1.48998e+07
Com_20168_neg	Bilirubin	C33 H36 N4 O6	584.263	10.646	583.256	Full match	Invalid mass	Full match	Organoheterocyclic compounds	Tetrapyrroles and derivatives	Bilirubins	Bilirubins	7.11901	2.83168	5.61182e-16	0.995169	1.68278	up	2.38348e+06	1.3821e+06	3.77006e+06	1.98064e+06	670165	1.91149e+06	1.53755e+06	2.09875e+06	923358	2.02529e+06	1.90486e+06	443304	1.01699e+06	1.36553e+06	1.90429e+06	3.02951e+06	1.67854e+06	1.95931e+06	1.41656e+06	921082	892528	1.12718e+06	1.49064e+06	495512	255018	464735	343774	132661	314062	141975	208130
Com_7431_neg	Xylitol	C5 H12 O5	152.068	1.285	151.061	Full match	Full match	Full match	Organic oxygen compounds	Organooxygen compounds	Carbohydrates and carbohydrate conjugates	Sugar alcohols	0.296818	-1.75235	6.01098e-16	1	1.57543	down	9.18087e+06	1.10485e+07	7.7389e+06	9.69204e+06	7.10777e+06	5.27752e+06	4.38043e+06	5.05684e+06	3.83374e+06	4.65779e+06	4.05886e+06	4.79782e+06	3.62224e+06	3.43503e+06	5.07334e+06	8.13736e+06	4.55061e+06	4.18224e+06	3.49773e+06	3.47184e+06	3.81926e+06	3.09319e+06	5.55982e+06	2.24179e+07	2.28523e+07	1.80837e+07	1.82623e+07	1.41492e+07	1.29654e+07	1.59397e+07	1.49904e+07
Com_6940_neg	5-Methyluridine	C10 H15 N3 O5	258.085	4.622	257.078	No results	Invalid mass	No match	Nucleosides, nucleotides, and analogues	Pyrimidine nucleosides	Not available	Pyrimidine nucleosides	0.0680793	-3.87664	9.60635e-16	0.997585	1.58598	down	2.28772e+06	1.98235e+06	1.12426e+06	1.03559e+06	4.24023e+06	968663	535332	717757	427925	381155	539311	817425	576997	557264	1.03798e+06	1.86389e+06	1.44038e+06	849154	432022	662106	505317	509596	859301	1.15202e+07	1.77166e+07	1.6001e+07	1.11255e+07	6.40184e+06	3.49177e+07	2.36526e+07	2.34481e+07
Com_6386_neg	(2R)-2,3-Dihydroxypropanoic acid	C3 H6 O4	106.027	1.373	105.019	Full match	Full match	Full match	Organic oxygen compounds	Organooxygen compounds	Carbohydrates and carbohydrate conjugates	Sugar acids and derivatives	0.19292	-2.37393	2.85755e-15	1	1.55137	down	8.82734e+06	5.06157e+06	6.06051e+06	5.69786e+06	9.34996e+06	9.46919e+06	2.95875e+06	3.31897e+06	2.60029e+06	2.88197e+06	3.20768e+06	2.97745e+06	2.67004e+06	2.55061e+06	3.88862e+06	5.04691e+06	2.9429e+06	2.92432e+06	2.58596e+06	2.24135e+06	2.39412e+06	2.07414e+06	2.9484e+06	2.77559e+07	1.47597e+07	2.8003e+07	3.03245e+07	1.25312e+07	1.67035e+07	2.42697e+07	1.7677e+07
Com_22150_neg	L-lysine	C6 H14 N2 O2	146.105	1.334	145.098	No results	No results	Full match	Organic acids and derivatives	Carboxylic acids and derivatives	Amino acids, peptides, and analogues	L-alpha-amino acids	0.0795567	-3.65187	5.58904e-15	1	1.58197	down	588536	776007	311360	279598	654508	64827.8	75154	80289.5	95221.6	71087.2	59967	133949	76143.1	83541.5	78615.3	95132.4	63785.6	60266.8	52470.9	43587.2	49241.3	41988.3	80188.3	2.42344e+06	2.94652e+06	2.74068e+06	2.09421e+06	1.30599e+06	1.76632e+06	1.90157e+06	2.62306e+06
Com_12243_neg	DL-methionine sulfoxide	C5 H11 N O3 S	165.046	1.278	164.039	No results	Full match	Full match					0.0605861	-4.04487	1.26848e-14	0.995169	1.52863	down	1.22401e+06	1.76128e+06	432196	291842	1.67332e+06	422978	104191	138430	137374	142754	209398	449267	456755	140557	1.08524e+06	1.88268e+06	364425	152071	358756	114325	154960	100231	343473	7.87931e+06	1.18918e+07	1.10505e+07	1.08203e+07	2.16035e+06	1.19323e+07	1.47513e+07	1.40273e+07
Com_8944_neg	Ornithine	C5 H12 N2 O2	132.09	1.268	131.082	Full match	No results	Full match	Organic acids and derivatives	Carboxylic acids and derivatives	Amino acids, peptides, and analogues	Alpha amino acids	0.0716595	-3.8027	4.37398e-14	0.997585	1.51694	down	3.887e+06	2.42157e+06	2.01129e+06	3.03095e+06	2.3008e+06	502095	385848	216894	253317	207668	362372	440855	824238	162788	702230	2.33272e+06	480069	291599	467994	181426	372876	196630	816347	1.22521e+07	1.93623e+07	1.99013e+07	1.93248e+07	7.35729e+06	2.33089e+07	2.25517e+07	2.02565e+07
Com_19631_neg	L-Threonic acid	C4 H8 O5	136.037	1.293	135.03	Full match	Full match	No results	Organic oxygen compounds	Organooxygen compounds	Carbohydrates and carbohydrate conjugates	Sugar acids and derivatives	0.207536	-2.26856	5.58868e-14	0.97343	1.51316	down	555421	947427	557195	662992	3.14586e+06	612358	612948	463246	360444	544741	233794	424654	511739	391251	366749	456503	523403	604389	257528	344737	354237	147469	435389	3.44561e+06	3.93994e+06	4.29783e+06	3.84027e+06	1.28293e+06	2.35183e+06	2.36355e+06	2.64597e+06
Com_11043_neg	Rutarin	C20 H24 O10	470.138	5.28	469.131	Invalid mass	No results	No results	Phenylpropanoids and polyketides	Coumarins and derivatives	Coumarin glycosides	Coumarin glycosides	0.169077	-2.56425	7.06196e-14	0.987923	1.53633	down	3.16188e+06	2.91717e+06	6.01769e+06	3.66896e+06	820650	1.06556e+06	1.27666e+06	1.2099e+06	1.27925e+06	1.22927e+06	2.36011e+06	1.00841e+06	965641	1.10756e+06	1.4483e+06	1.21223e+06	1.29064e+06	1.09465e+06	999240	1.13836e+06	1.27692e+06	1.14843e+06	1.27501e+06	5.21913e+06	3.12437e+06	7.6282e+06	1.12667e+07	4.33679e+06	6.90109e+06	1.87925e+07	1.45535e+07
Com_244_neg	Hesperetin	C16 H14 O6	302.079	5.733	301.071	Full match	No results	No results	Phenylpropanoids and polyketides	Flavonoids	O-methylated flavonoids	4'-O-methylated flavonoids	0.275434	-1.86022	1.003e-13	0.966184	1.54519	down	1.06537e+08	1.07581e+08	9.99559e+07	1.0534e+08	3.24727e+08	6.71169e+07	6.68062e+07	5.52063e+07	4.33408e+07	6.09412e+07	5.20343e+07	8.49625e+07	5.51586e+07	4.89547e+07	5.3115e+07	9.34894e+07	7.47841e+07	1.18873e+08	3.81496e+07	5.71119e+07	5.65902e+07	3.77936e+07	8.19848e+07	3.0713e+08	2.32746e+08	2.39073e+08	2.6197e+08	3.36523e+08	2.79332e+08	2.86828e+08	2.96974e+08
Com_12862_neg	Xanthosine	C10 H12 N4 O6	284.075	4.111	283.068	Full match	Full match	Full match	Nucleosides, nucleotides, and analogues	Purine nucleosides	Not available	Purine nucleosides	0.111425	-3.16586	3.19108e-13	0.990338	1.49408	down	1.5313e+06	759224	1.04148e+06	523063	1.57862e+06	1.31214e+06	238825	657492	225072	230552	499047	307246	1.59951e+06	300273	279013	640823	1.59794e+06	221366	1.31101e+06	218967	209304	205476	229098	6.16758e+06	8.31696e+06	7.30586e+06	6.62577e+06	1.41465e+06	1.19707e+07	5.224e+06	5.9648e+06
Com_16198_neg	L-Threonine	C4 H9 N O3	119.058	1.436	118.051	No results	No results	Full match	Organic acids and derivatives	Carboxylic acids and derivatives	Amino acids, peptides, and analogues	L-alpha-amino acids	0.0902899	-3.46929	4.42288e-13	0.987923	1.49446	down	1.00643e+06	805686	664402	455736	389323	230785	170158	77875.9	134744	71602.1	247006	263416	391545	120053	142179	666572	150051	153927	98200.7	114076	111976	68710.7	116381	3.731e+06	7.265e+06	5.08876e+06	3.29703e+06	1.12235e+06	3.85253e+06	6.56831e+06	4.62838e+06
Com_2194_neg	3-(4-chlorophenyl)-5-methyl-2,5-dihydro-1,2,4-oxadiazole	C9 H9 Cl N2 O	196.041	1.571	195.033	Full match	No results	No results					23.318	4.54337	4.51626e-13	0.992754	1.48825	up	4.07647e+06	7.60767e+06	3.96708e+06	1.00384e+07	2.52816e+06	6.8077e+07	1.07924e+08	2.26618e+07	4.80343e+07	1.24939e+07	9.17256e+07	1.01429e+07	3.17547e+07	3.81177e+07	8.29267e+06	1.43637e+07	1.40387e+07	1.98803e+07	3.31309e+07	4.00476e+07	7.10001e+07	5.8594e+07	2.5489e+07	2.31272e+06	1.37234e+06	1.14442e+06	779290	1.12599e+06	648880	494519	1.63259e+06
Com_1802_neg	D-Threose	C4 H8 O4	120.042	1.331	119.035	No results	No results	Full match	Organic oxygen compounds	Organooxygen compounds	Carbohydrates and carbohydrate conjugates	Monosaccharides	0.139378	-2.84292	4.53472e-13	0.987923	1.51325	down	2.31781e+07	1.92672e+07	1.31778e+07	1.096e+07	2.05581e+07	1.90659e+07	5.74855e+06	1.05294e+07	7.07945e+06	7.13354e+06	8.67375e+06	8.56108e+06	1.9623e+06	7.59482e+06	8.62528e+06	2.31993e+07	1.02969e+07	8.62324e+06	7.62212e+06	7.24149e+06	6.81199e+06	6.11034e+06	5.47028e+06	7.97182e+07	1.0781e+08	1.00475e+08	7.66908e+07	3.28983e+07	1.28528e+08	7.65253e+07	8.36148e+07
Com_8828_neg	Citrulline	C6 H13 N3 O3	175.095	1.268	174.088	No results	Full match	Full match	Organic acids and derivatives	Carboxylic acids and derivatives	Amino acids, peptides, and analogues	L-alpha-amino acids	0.0611098	-4.03245	7.49756e-13	0.995169	1.49006	down	3.06125e+06	1.98417e+06	1.77163e+06	2.33203e+06	2.18542e+06	227361	181006	127528	93613.9	89433.6	204829	207759	463866	87034.7	445301	3.66281e+06	175589	76036.7	389379	116105	150155	101792	532221	1.16602e+07	1.71051e+07	1.77295e+07	1.84262e+07	6.12114e+06	2.37901e+07	2.21063e+07	1.82301e+07
Com_17172_neg	5-Aminopentanoate	C5 H11 N O2	117.079	1.442	116.072	No results	Full match	Full match	Organic acids and derivatives	Carboxylic acids and derivatives	Amino acids, peptides, and analogues	Delta amino acids and derivatives	0.329589	-1.60126	9.22047e-13	0.97343	1.47976	down	3.24602e+06	2.86131e+06	2.94478e+06	2.69072e+06	1.62587e+06	1.05498e+06	1.12784e+06	1.12447e+06	1.09218e+06	1.08368e+06	1.05695e+06	1.37392e+06	1.08867e+06	1.15176e+06	1.16855e+06	1.9288e+06	1.05706e+06	1.28883e+06	806299	1.11528e+06	965224	1.00547e+06	1.10649e+06	4.13462e+06	5.44892e+06	6.64477e+06	4.81717e+06	3.04945e+06	5.82014e+06	6.30357e+06	5.83644e+06
Com_966_neg	(+/-)9-HpODE	C18 H32 O4	312.23	6.779	311.223	Full match	No results	Full match	Lipids and lipid-like molecules	Fatty Acyls	Lineolic acids and derivatives	Lineolic acids and derivatives	2.90906	1.54055	1.11228e-12	0.985507	1.49988	up	5.07608e+07	1.31234e+08	5.74041e+07	5.87638e+07	1.20592e+08	1.25111e+08	1.25903e+08	1.40406e+08	1.37023e+08	1.16821e+08	1.31415e+08	1.59918e+08	1.45222e+08	1.27274e+08	9.44467e+07	1.16622e+08	7.99519e+07	1.02129e+08	1.56124e+08	1.5916e+08	1.25594e+08	1.33554e+08	1.0477e+08	4.28637e+07	4.26253e+07	4.71957e+07	3.77235e+07	4.89173e+07	3.56017e+07	7.35985e+07	3.01853e+07
Com_8564_neg	N-[2-(6-amino-9H-purin-9-yl)ethyl]-N-(2-furylmethyl)amine	C12 H14 N6 O	258.125	6.362	257.118	Invalid mass	No results	No results					0.173269	-2.52891	1.49607e-12	0.992754	1.49337	down	8.47995e+06	6.52393e+06	8.60147e+06	1.06828e+07	4.58944e+06	1.05057e+06	1.24917e+06	996084	1.32081e+06	2.92385e+06	2.06846e+06	1.38023e+06	1.97048e+06	2.02157e+06	2.95291e+06	999080	907730	1.08363e+06	1.09948e+06	2.04857e+06	1.09089e+06	1.07894e+06	1.8957e+06	1.35186e+07	1.555e+07	1.95922e+07	1.37692e+07	1.70563e+07	1.73485e+07	2.92045e+07	2.56216e+07
Com_753_neg	Xanthine	C5 H4 N4 O2	152.033	2.052	151.026	Full match	No results	Full match	Organoheterocyclic compounds	Imidazopyrimidines	Purines and purine derivatives	Xanthines	0.101326	-3.30292	2.3744e-12	0.980676	1.53262	down	4.73677e+06	4.40547e+06	4.50131e+06	2.62088e+06	4.28462e+07	4.64002e+07	4.61756e+06	4.85844e+06	4.22489e+06	1.06189e+06	5.09601e+07	1.31663e+07	2.93578e+06	1.0073e+07	5.90273e+06	1.25427e+07	8.6797e+06	1.56089e+06	5.69753e+07	9.80292e+06	3.73353e+06	1.47202e+07	9.40429e+06	2.0112e+08	1.65527e+08	1.60241e+08	1.87708e+08	5.98927e+07	2.49908e+08	9.29484e+07	1.52613e+08
Com_3774_neg	8-iso-15-keto Prostaglandin F2α	C20 H32 O5	334.214	7.476	333.207	Invalid mass	No results	No match	Lipids and lipid-like molecules	Fatty Acyls	Eicosanoids	Prostaglandins and related compounds	2.81288	1.49205	2.82483e-12	0.975845	1.48172	up	2.03594e+07	1.34795e+07	3.67585e+07	3.27257e+07	4.96001e+07	3.00181e+07	5.46706e+07	2.98619e+07	2.78867e+07	4.8977e+07	3.82635e+07	3.32497e+07	3.62622e+07	5.00123e+07	5.81191e+07	8.06808e+07	4.52544e+07	6.06493e+07	3.51876e+07	3.56982e+07	4.49134e+07	3.46276e+07	2.884e+07	1.78674e+07	1.1885e+07	1.72387e+07	1.19399e+07	1.12284e+07	1.05541e+07	1.55412e+07	2.89609e+07
Com_9366_neg	D-Ribose	C5 H10 O5	150.053	1.358	149.045	No results	No results	Full match	Organic oxygen compounds	Organooxygen compounds	Carbohydrates and carbohydrate conjugates	Pentoses	0.245517	-2.0261	3.38103e-12	0.985507	1.46191	down	6.34766e+06	7.00669e+06	4.99792e+06	5.37486e+06	1.10475e+07	3.66241e+06	2.26939e+06	8.55435e+06	1.67892e+06	1.52561e+06	2.41595e+06	2.50305e+06	1.94158e+06	1.57518e+06	2.15074e+06	5.13503e+06	2.13517e+06	2.19622e+06	1.54838e+06	1.78123e+06	1.82185e+06	1.4402e+06	2.27513e+06	1.96909e+07	2.09095e+07	1.76027e+07	1.82332e+07	7.969e+06	1.44888e+07	1.28023e+07	1.39181e+07
Com_13546_neg	L-serine	C3 H7 N O3	105.043	1.231	104.035	No results	No results	Full match	Organic acids and derivatives	Carboxylic acids and derivatives	Amino acids, peptides, and analogues	Serine and derivatives	0.0615048	-4.02316	3.99259e-12	0.990338	1.48521	down	1.13119e+06	391294	259538	485545	562041	309608	96400.9	87796.6	111035	117630	127951	106958	119620	115778	389096	1.39987e+06	108263	92243.4	80839.7	125007	89797.1	123393	506488	3.71809e+06	7.12961e+06	7.50033e+06	7.71689e+06	1.54745e+06	4.79803e+06	7.22853e+06	7.26536e+06
Com_2035_neg	1-(2,4-dihydroxyphenyl)-2-(3,5-dimethoxyphenyl)propan-1-one	C17 H18 O5	302.115	5.956	301.108	Full match	No results	No results					0.257975	-1.9547	4.05014e-12	0.997585	1.52582	down	2.31841e+07	2.03315e+07	2.39037e+07	2.20149e+07	1.62987e+07	8.97794e+06	1.29741e+07	1.00992e+07	1.34811e+07	1.832e+07	1.25652e+07	8.98166e+06	1.6885e+07	1.32279e+07	1.28138e+07	8.47844e+06	8.12105e+06	1.1585e+07	1.15847e+07	1.12727e+07	1.03972e+07	8.57608e+06	1.04811e+07	5.60845e+07	4.2902e+07	4.86291e+07	3.10156e+07	3.8267e+07	2.35319e+07	2.46028e+07	4.48551e+07
Com_15619_neg	Orotidine	C10 H12 N2 O8	288.06	1.51	287.053	No results	No results	Full match	Nucleosides, nucleotides, and analogues	Pyrimidine nucleosides	Not available	Pyrimidine nucleosides	0.199524	-2.32537	5.04399e-12	0.997585	1.45302	down	1.54287e+06	1.94384e+06	2.22728e+06	880800	867639	760346	616137	174081	512098	288335	649143	779402	100958	522078	344682	735434	561600	773813	242460	464434	494636	632906	493402	4.57114e+06	4.46348e+06	4.22432e+06	3.59267e+06	2.22594e+06	7.83572e+06	2.46219e+06	3.08175e+06
Com_8079_neg	5'-O-Methylthymidine	C11 H16 N2 O5	256.11	6.24	255.102	No results	Invalid mass	No results	Nucleosides, nucleotides, and analogues	Pyrimidine nucleosides	Pyrimidine 2'-deoxyribonucleosides	Pyrimidine 2'-deoxyribonucleosides	0.241741	-2.04846	5.27448e-12	0.990338	1.58061	down	5.35286e+06	3.89195e+06	3.92551e+06	4.09157e+06	2.72352e+06	1.31662e+06	4.82964e+06	7.30875e+06	5.76185e+06	1.39357e+07	4.21263e+06	1.96894e+06	8.1231e+06	8.46335e+06	2.93034e+06	1.7369e+06	1.0113e+06	3.37832e+06	6.33311e+06	3.9469e+06	8.80413e+06	3.44908e+06	2.85544e+06	1.6276e+07	1.66694e+07	1.7935e+07	2.01061e+07	1.99279e+07	2.76263e+07	1.92564e+07	7.43014e+06
Com_12749_neg	5-Hydroxyindole-2-carboxylic acid	C9 H7 N O3	177.042	1.493	176.035	No results	No results	Full match	Organic acids and derivatives	Carboxylic acids and derivatives	Amino acids, peptides, and analogues	Alpha amino acids and derivatives	0.339678	-1.55776	6.24901e-12	0.980676	1.46622	down	3.78924e+06	3.80193e+06	3.76497e+06	4.0142e+06	2.18425e+06	2.2191e+06	1.88018e+06	1.20957e+06	1.53774e+06	1.55177e+06	1.97188e+06	2.03865e+06	1.28509e+06	1.55352e+06	1.52032e+06	2.09357e+06	1.50344e+06	1.90617e+06	1.61239e+06	1.50605e+06	1.47312e+06	1.44873e+06	1.67339e+06	1.02111e+07	1.09408e+07	7.81815e+06	6.02745e+06	3.44194e+06	4.88835e+06	4.96244e+06	4.77696e+06
Com_9049_neg	β-D-Glucopyranuronic acid	C6 H10 O7	194.042	1.47	193.035	Full match	Full match	Full match	Organic oxygen compounds	Organooxygen compounds	Carbohydrates and carbohydrate conjugates	Glucuronic acid derivatives	0.24326	-2.03943	6.8757e-12	0.992754	1.52616	down	5.91375e+06	4.00267e+06	4.6186e+06	5.02547e+06	4.9663e+06	4.20107e+06	3.3572e+06	3.55076e+06	2.86176e+06	3.12364e+06	3.12774e+06	3.83461e+06	2.28322e+06	2.39159e+06	6.40802e+06	6.9641e+06	4.16238e+06	2.42437e+06	3.19516e+06	2.62701e+06	2.77532e+06	2.43854e+06	3.70904e+06	1.64867e+07	1.90493e+07	1.23773e+07	2.43932e+07	6.70739e+06	2.23834e+07	2.34078e+07	1.9218e+07
Com_12835_neg	D-Xylonic Acid	C5 H10 O6	166.048	1.268	165.04	No results	No results	Full match	Organic oxygen compounds	Organooxygen compounds	Carbohydrates and carbohydrate conjugates	Sugar acids and derivatives	0.157344	-2.66801	7.83188e-12	0.975845	1.45815	down	2.72371e+06	2.76782e+06	2.12226e+06	2.59351e+06	7.70251e+06	1.01597e+06	528385	557159	332255	681035	386173	873980	777719	317400	1.10524e+06	1.85284e+06	666820	695247	224082	315375	321518	267237	755906	1.09641e+07	1.16261e+07	1.08811e+07	1.17675e+07	4.05672e+06	8.27771e+06	6.95778e+06	6.27253e+06
Com_5946_neg	Milbemectin A3	C31 H44 O7	528.311	7.115	527.304	Full match	No results	No results	Phenylpropanoids and polyketides	Macrolides and analogues	Milbemycins	Milbemycins	5.10285	2.3513	1.14444e-11	0.978261	1.68102	up	1.33366e+07	1.73142e+07	9.70974e+06	9.00548e+06	3.46931e+07	5.05527e+06	5.25078e+06	4.53767e+06	3.21956e+06	3.2581e+06	5.04388e+06	3.67827e+06	5.15402e+06	4.07563e+06	5.25356e+06	5.5362e+06	3.16693e+06	3.79502e+06	5.5163e+06	3.18575e+06	4.63177e+06	4.2564e+06	4.31213e+06	996600	1.37624e+06	965993	1.38542e+06	1.0503e+06	1.0468e+06	1.13582e+06	1.31489e+06
Com_9123_neg	12,13-EODE	C18 H32 O3	296.235	7.725	295.227	No results	No results	Full match					3.41793	1.77312	1.20737e-11	1	1.49574	up	4.38533e+06	5.5107e+06	3.81225e+06	3.78172e+06	1.07561e+07	8.97984e+06	9.50403e+06	1.38022e+07	1.3614e+07	7.94163e+06	1.17876e+07	1.45777e+07	1.37029e+07	7.71611e+06	7.98993e+06	5.91898e+06	7.13641e+06	8.76068e+06	1.49227e+07	1.29359e+07	1.73801e+07	1.27132e+07	6.32539e+06	2.98721e+06	3.01419e+06	2.9976e+06	3.13665e+06	2.42951e+06	3.17329e+06	2.88733e+06	2.26268e+06
Com_4403_neg	Resveratrol	C14 H12 O3	228.078	5.779	227.071	Full match	Full match	No results	Phenylpropanoids and polyketides	Stilbenes	Not available	Stilbenes	0.232472	-2.10487	1.64298e-11	1	1.48757	down	2.95023e+07	2.45668e+07	3.0365e+07	2.96583e+07	3.07378e+07	5.23521e+06	7.7817e+06	6.13327e+06	8.25197e+06	9.28766e+06	9.53081e+06	5.89936e+06	8.95002e+06	8.26598e+06	3.85162e+06	5.03573e+06	3.65403e+06	5.33259e+06	6.63343e+06	5.57576e+06	9.12965e+06	9.65016e+06	5.37069e+06	4.92929e+07	4.33879e+07	4.73579e+07	4.75683e+07	5.67474e+07	6.24765e+07	6.22087e+07	4.12334e+07
Com_15944_neg	LPE 18:0	C23 H48 N O7 P	481.316	9.994	480.309	No results	Full match	Full match	Lipids and lipid-like molecules	Glycerophospholipids	Glycerophosphoethanolamines	1-acyl-sn-glycero-3-phosphoethanolamines	0.18674	-2.42089	1.70683e-11	0.980676	1.48122	down	1.61253e+06	568894	434572	1.17221e+06	1.1902e+06	1.34397e+06	485130	926180	742258	521559	1.04726e+06	1.22622e+06	953335	463700	1.15194e+06	1.04999e+06	722751	588591	1.53071e+06	380507	242384	316321	1.19475e+06	4.56582e+06	4.84226e+06	4.78903e+06	3.71866e+06	4.38536e+06	2.0816e+06	2.98694e+06	2.58891e+06
Com_20251_neg	D-Proline	C5 H9 N O2	115.063	1.36	114.056	No results	No results	Full match	Organic acids and derivatives	Carboxylic acids and derivatives	Amino acids, peptides, and analogues	Proline and derivatives	0.453212	-1.14174	2.30878e-11	0.985507	1.45145	down	1.44366e+06	1.30674e+06	1.06704e+06	1.52123e+06	957989	979258	815341	840534	702403	788295	736428	957852	739968	652554	914185	1.36441e+06	780663	846456	611838	719769	698139	615820	817626	1.98438e+06	2.23955e+06	2.39066e+06	1.81879e+06	1.4058e+06	1.87572e+06	2.3865e+06	4.30354e+06
Com_846_neg	Arachidonic acid	C20 H32 O2	304.24	9.785	303.233	Full match	No results	Full match	Lipids and lipid-like molecules	Fatty Acyls	Fatty acids and conjugates	Long-chain fatty acids	0.292863	-1.7717	5.69852e-11	0.985507	1.41782	down	7.24531e+07	5.99821e+07	3.04662e+07	2.45054e+07	6.22002e+07	4.90491e+07	1.99276e+07	5.46476e+07	2.94771e+07	1.58858e+07	3.23877e+07	2.25725e+07	1.86335e+07	1.74529e+07	7.29418e+07	1.20222e+08	5.81593e+07	3.82195e+07	9.68809e+07	2.93421e+07	1.55983e+07	3.07884e+07	5.23539e+07	1.29568e+08	1.51889e+08	1.07641e+08	2.72347e+08	8.89148e+07	1.25625e+08	1.06782e+08	1.41875e+08
Com_3801_neg	1-benzyl-3-(2-methylphenyl)-3,7-dihydro-1H-purine-2,6-dione	C19 H16 N4 O2	332.129	6.36	331.122	Invalid mass	No results	No results					4.92032	2.29875	5.77855e-11	0.987923	1.47918	up	1.28301e+07	1.92316e+07	1.39253e+07	1.77364e+07	1.49456e+07	3.33205e+07	4.73905e+07	4.53397e+07	3.86336e+07	3.69312e+07	4.4399e+07	2.73255e+07	4.30034e+07	4.56819e+07	3.7965e+07	3.19602e+07	3.12529e+07	3.20242e+07	5.63413e+07	3.33735e+07	5.7088e+07	4.61942e+07	1.6574e+07	1.81854e+07	1.14041e+07	9.18803e+06	4.39776e+06	5.2226e+06	3.82686e+06	4.70438e+06	3.93374e+06
Com_3914_neg	Guanosine	C10 H13 N5 O5	283.091	1.508	282.084	Full match	Full match	Full match	Nucleosides, nucleotides, and analogues	Purine nucleosides	Not available	Purine nucleosides	0.0957822	-3.3841	6.65014e-11	0.956522	1.41286	down	1.32658e+07	5.19513e+06	3.01627e+06	5.41261e+06	1.51123e+07	1.99833e+06	250602	877584	477453	331790	966815	1.10759e+06	876206	477957	1.29604e+06	4.57736e+06	1.38439e+06	706562	1.40482e+06	373295	212575	474806	1.03502e+06	1.46895e+07	7.25056e+07	4.25264e+07	2.39798e+07	9.07069e+06	3.35881e+07	4.49322e+07	4.03239e+07
Com_3722_neg	17α-Hydroxypregnenolone	C21 H32 O3	332.235	8.608	331.228	Full match	No results	Full match	Lipids and lipid-like molecules	Steroids and steroid derivatives	Pregnane steroids	Gluco/mineralocorticoids, progestogins and derivatives	0.202393	-2.30477	9.55953e-11	0.944444	1.40613	down	2.88691e+07	8.86882e+06	2.09659e+07	1.32158e+07	2.96967e+06	3.74265e+06	3.35871e+06	2.35491e+06	1.74547e+06	2.87516e+06	1.85651e+06	4.11899e+06	4.02859e+06	1.59849e+06	3.84964e+07	3.81665e+06	2.62057e+06	3.60833e+06	2.84899e+06	2.65158e+06	2.42153e+06	1.47926e+06	5.93209e+06	2.77234e+07	2.46323e+07	2.28253e+07	3.13505e+07	2.20555e+07	2.52957e+07	1.56366e+07	2.159e+07
Com_3580_neg	Glycerol 1-hexadecanoate	C19 H38 O4	330.277	7.305	375.275	No results	No results	Full match	Lipids and lipid-like molecules	Glycerolipids	Monoradylglycerols	1-monoacylglycerols	0.490197	-1.02857	1.15863e-10	0.961353	1.39105	down	4.23872e+07	4.69928e+07	4.27442e+07	2.7259e+07	2.72218e+07	2.06279e+07	1.63454e+07	1.48598e+07	1.93503e+07	1.57661e+07	2.09918e+07	1.98625e+07	1.58751e+07	2.97853e+07	1.71206e+07	2.68424e+07	2.27386e+07	2.963e+07	1.75467e+07	2.88507e+07	2.30015e+07	2.52319e+07	2.58453e+07	4.28328e+07	4.31712e+07	3.9923e+07	4.52314e+07	6.37153e+07	6.67348e+07	5.87401e+07	8.34917e+07
Com_1104_neg	Bisphenol A	C15 H16 O2	228.115	5.574	227.108	Full match	No results	Full match	Benzenoids	Benzene and substituted derivatives	Diphenylmethanes	Bisphenols	0.177506	-2.49406	1.58972e-10	1	1.45968	down	1.17668e+08	7.82912e+07	8.81727e+07	9.13435e+07	1.02624e+08	1.32156e+07	7.83935e+06	8.90227e+06	9.88617e+06	1.01368e+07	8.24968e+06	1.03643e+07	1.02614e+07	8.36585e+06	6.61064e+06	6.40113e+06	4.33314e+06	1.27834e+07	1.31065e+07	9.00329e+06	1.07507e+07	9.15405e+06	6.37419e+06	1.24836e+08	1.56494e+08	1.62142e+08	1.59849e+08	1.3922e+08	1.26291e+08	1.78163e+08	1.49105e+08
Com_10605_neg	1,3-Dimethyluracil	C6 H8 N2 O2	140.058	1.372	325.114	No results	No results	Full match	Organoheterocyclic compounds	Diazines	Pyrimidines and pyrimidine derivatives	Pyrimidones	0.366011	-1.45004	1.62684e-10	0.958937	1.38758	down	6.61039e+06	5.08766e+06	4.68033e+06	7.19388e+06	2.13568e+06	4.22005e+06	2.81072e+06	1.43801e+06	1.91512e+06	1.27445e+06	3.22942e+06	3.47336e+06	2.63427e+06	2.43583e+06	2.16723e+06	2.74219e+06	2.12086e+06	2.49985e+06	1.56486e+06	2.36456e+06	2.29596e+06	1.87903e+06	1.70801e+06	1.44972e+07	1.15693e+07	1.1243e+07	6.96253e+06	7.00151e+06	4.0123e+06	8.18868e+06	7.02224e+06
Com_1292_neg	Pseudouridine	C9 H12 N2 O6	244.069	1.432	243.062	Full match	Full match	Full match	Nucleosides, nucleotides, and analogues	Nucleoside and nucleotide analogues	Not available	Nucleoside and nucleotide analogues	0.153409	-2.70455	2.41478e-10	0.958937	1.39613	down	6.48246e+07	3.87848e+07	1.73901e+07	2.30969e+07	4.81533e+07	1.09278e+07	4.04425e+06	3.28024e+06	3.8816e+06	4.45002e+06	6.16829e+06	8.62559e+06	5.86277e+06	5.3268e+06	7.17338e+06	2.38918e+07	5.36096e+06	4.66557e+06	771259	4.92955e+06	3.15453e+06	2.98988e+06	6.07593e+06	1.1676e+08	1.81234e+08	1.24725e+08	6.65381e+07	3.50802e+07	6.78557e+07	9.66203e+07	1.11299e+08
Com_7979_neg	D-Glucosamine	C6 H13 N O5	179.079	1.343	160.061	No results	No results	Full match	Organic oxygen compounds	Organooxygen compounds	Carbohydrates and carbohydrate conjugates	Hexoses	0.277241	-1.85079	2.62646e-10	0.939614	1.38576	down	1.09767e+07	1.12227e+07	3.28747e+06	2.84644e+06	3.71839e+06	3.46692e+06	2.0404e+06	1.84767e+06	1.5638e+06	1.66647e+06	2.04632e+06	2.42571e+06	2.14284e+06	2.05238e+06	2.51663e+06	7.57486e+06	2.14397e+06	1.34797e+06	1.36361e+06	1.0103e+06	1.31597e+06	1.45023e+06	2.05877e+06	1.26078e+07	1.98623e+07	1.3742e+07	1.01778e+07	6.33343e+06	1.26112e+07	1.14144e+07	1.21653e+07
Com_1338_neg	2,3-dinor Prostaglandin E1	C18 H30 O5	308.199	6.54	307.191	Invalid mass	No results	No results	Lipids and lipid-like molecules	Fatty Acyls	Eicosanoids	Prostaglandins and related compounds	2.28946	1.19501	2.83327e-10	0.963768	1.42077	up	5.2426e+07	6.07404e+07	5.28413e+07	5.19389e+07	8.32477e+07	1.20122e+08	1.10206e+08	1.21711e+08	1.07744e+08	9.47863e+07	1.2313e+08	1.27917e+08	1.218e+08	1.16375e+08	3.81432e+07	6.6271e+07	8.35093e+07	9.9876e+07	1.26271e+08	1.30466e+08	1.12958e+08	1.13155e+08	7.94129e+07	3.89385e+07	3.85808e+07	4.2762e+07	5.09828e+07	4.0648e+07	4.32902e+07	4.53182e+07	4.13299e+07
Com_5368_neg	N-Acetyl-DL-glutamic acid	C7 H11 N O5	189.063	2.187	188.056	Full match	Full match	Full match	Organic acids and derivatives	Carboxylic acids and derivatives	Amino acids, peptides, and analogues	Glutamic acid and derivatives	0.486929	-1.03822	3.1158e-10	0.956522	1.40216	down	3.20261e+07	3.17756e+07	2.83448e+07	2.06865e+07	1.83751e+07	1.21734e+07	1.47782e+07	1.02498e+07	1.10453e+07	1.32394e+07	1.17013e+07	1.8497e+07	8.88435e+06	1.66798e+07	1.96422e+07	2.13502e+07	1.2682e+07	1.46031e+07	8.92623e+06	1.47449e+07	1.11509e+07	1.11612e+07	1.52982e+07	3.25718e+07	3.1703e+07	2.68445e+07	2.96522e+07	3.01495e+07	4.06603e+07	3.73754e+07	4.38654e+07
Com_24540_neg	Decanoic acid	C10 H20 O2	172.146	11.56	171.139	Full match	No results	Full match	Lipids and lipid-like molecules	Fatty Acyls	Fatty acids and conjugates	Medium-chain fatty acids	0.294073	-1.76575	7.08271e-10	0.966184	1.42457	down	519260	110610	232994	167860	221634	312713	292206	544815	352746	1.30767e+06	394572	236286	186924	252415	737180	519033	221043	210960	155895	133540	219450	153445	576743	583591	671361	680779	836376	1.27578e+06	1.51237e+06	1.42442e+06	1.01359e+06
Com_24_neg	ST 24:2;O4	C24 H38 O4	390.277	7.718	389.27	No results	Full match	Full match					0.381673	-1.38959	7.84024e-10	0.949275	1.41067	down	2.8392e+08	1.30695e+08	2.06734e+08	3.42132e+08	3.59693e+08	1.3814e+09	1.96719e+08	4.85326e+08	1.83915e+08	2.08035e+08	5.31111e+08	2.53971e+08	4.06325e+08	1.32052e+08	3.4859e+08	6.73434e+08	3.8438e+08	2.13411e+08	1.7351e+08	3.6269e+08	2.05841e+08	3.49303e+08	2.25793e+08	9.70011e+08	8.01656e+08	9.11686e+08	5.74693e+08	8.13846e+08	7.55757e+08	8.84075e+08	9.55608e+08
Com_13237_neg	Lipoic acid	C8 H14 O2 S2	206.043	1.797	205.035	No results	No results	Full match	Organoheterocyclic compounds	Dithiolanes	Lipoic acids and derivatives	Lipoic acids and derivatives	0.483499	-1.04842	8.00974e-10	0.922705	1.3686	down	4.97702e+06	4.30789e+06	6.15545e+06	5.9625e+06	2.22947e+06	2.32217e+06	2.30013e+06	2.09332e+06	1.8289e+06	2.3898e+06	2.46625e+06	2.38527e+06	1.98382e+06	2.28613e+06	2.28108e+06	3.05062e+06	1.7058e+06	2.1327e+06	1.83088e+06	1.71978e+06	2.12081e+06	1.82588e+06	2.22564e+06	8.02114e+06	6.78303e+06	5.7728e+06	5.12772e+06	4.0295e+06	7.04179e+06	5.0788e+06	5.44945e+06
Com_364_neg	Lysopc 18:3	C26 H48 N O7 P	517.315	6.94	516.307	No results	No results	Full match					2.41924	1.27455	8.80887e-10	0.927536	1.35276	up	8.01419e+07	7.17662e+07	6.73559e+07	7.95003e+07	2.86858e+08	1.79365e+08	1.68581e+08	2.08184e+08	2.43912e+08	1.75392e+08	1.97291e+08	1.49964e+08	1.84558e+08	1.68777e+08	2.23533e+08	2.06379e+08	1.98718e+08	1.4572e+08	3.05624e+08	1.69303e+08	1.73375e+08	1.8049e+08	1.85351e+08	5.7977e+07	5.72181e+07	6.3733e+07	8.14257e+07	8.86617e+07	6.7106e+07	8.88462e+07	1.23843e+08
Com_8572_neg	MAG (18:2)	C21 H38 O4	354.277	7.988	353.269	No results	No results	Full match	Lipids and lipid-like molecules	Fatty Acyls	Lineolic acids and derivatives	Lineolic acids and derivatives	2.40704	1.26726	9.24659e-10	0.978261	1.48693	up	9.42184e+06	6.95046e+06	8.90729e+06	6.96992e+06	2.00982e+07	9.99589e+06	5.84331e+06	7.55531e+06	8.24875e+06	3.52531e+06	6.39048e+06	7.96153e+06	9.2049e+06	5.6266e+06	1.62257e+07	6.44141e+06	6.20708e+06	5.27434e+06	4.68864e+06	9.47309e+06	7.55355e+06	1.07953e+07	1.59065e+07	3.48894e+06	4.06444e+06	4.2235e+06	3.39425e+06	3.95902e+06	4.6526e+06	3.68612e+06	2.6863e+06
Com_13325_neg	alpha-Ketoglutaric acid	C5 H6 O5	146.021	1.488	145.014	No results	No results	Full match	Organic acids and derivatives	Keto acids and derivatives	Gamma-keto acids and derivatives	Gamma-keto acids and derivatives	0.395335	-1.33885	1.46317e-09	0.951691	1.35809	down	4.80116e+06	4.81318e+06	3.21488e+06	5.01039e+06	3.32104e+06	1.67146e+06	2.43846e+06	1.5003e+06	1.73163e+06	2.04421e+06	2.35749e+06	3.41253e+06	2.05535e+06	2.1322e+06	2.30814e+06	3.86212e+06	917647	2.37815e+06	1.82147e+06	2.25642e+06	2.07446e+06	1.79538e+06	2.2684e+06	1.01496e+07	1.05151e+07	8.13307e+06	1.00499e+07	4.2194e+06	4.53698e+06	8.35609e+06	4.91761e+06
Com_14248_neg	O-Phospho-L-serine	C3 H8 N O6 P	185.009	1.252	184.002	No results	No results	Full match	Organic acids and derivatives	Carboxylic acids and derivatives	Amino acids, peptides, and analogues	L-alpha-amino acids	0.0729057	-3.77783	1.46574e-09	0.956522	1.40418	down	388211	225074	253795	166679	1.15103e+06	91882.5	173839	75163.4	95999.1	117723	99949	384319	281624	110288	2.04034e+06	794378	603296	81909.2	87134.9	150488	162684	103236	505114	5.76278e+06	9.68132e+06	9.05988e+06	9.59919e+06	340143	2.75389e+06	556927	2.30518e+06
Com_8765_neg	2-(Dimethylamino)Guanosine	C12 H17 N5 O5	311.122	1.461	292.104	No results	No results	Full match	None	None	None	None	0.161891	-2.62691	1.50565e-09	0.944444	1.40887	down	3.88957e+06	3.76019e+06	2.24602e+06	2.74206e+06	2.82867e+06	1.49992e+06	951805	407846	802380	1.08054e+06	850560	1.37235e+06	884492	962436	948098	3.49116e+06	1.16545e+06	1.06185e+06	719535	981595	920656	782017	1.40981e+06	1.23165e+07	1.78867e+07	1.15957e+07	9.99317e+06	5.07078e+06	1.10397e+07	7.00448e+06	1.27981e+07
Com_12745_neg	Taurolithocholic acid	C26 H45 N O5 S	483.301	10.375	482.294	No results	No results	Full match					0.200005	-2.32189	1.51683e-09	0.954106	1.38841	down	5.91023e+06	2.33699e+06	1.09324e+06	1.0575e+06	720029	2.7721e+06	753202	777150	693407	958027	784787	703063	611636	664370	884358	3.7063e+06	682109	843650	629887	741361	651387	675080	781010	1.07525e+07	7.43454e+06	6.98763e+06	6.68367e+06	6.8457e+06	840769	1.04614e+06	7.12132e+06
Com_18590_neg	LPG O-18:2	C24 H47 O8 P	494.309	8.829	493.302	No results	Invalid mass	No results					0.245645	-2.02536	1.61674e-09	0.951691	1.51563	down	898636	392258	848438	523522	1.63471e+06	564657	1.36529e+06	766955	641987	774252	568138	548616	701914	769911	580498	645180	460324	564333	674820	823506	790839	711122	496685	2.12354e+06	2.46687e+06	3.42429e+06	2.64619e+06	1.82293e+06	1.40114e+06	539285	3.2412e+06
Com_20464_neg	Anacardic acid	C22 H36 O3	348.266	7.614	347.259	Full match	No results	No results	Benzenoids	Benzene and substituted derivatives	Benzoic acids and derivatives	Salicylic acids	0.509264	-0.973515	2.17675e-09	0.94686	1.36465	down	1.43704e+06	1.25732e+06	878762	942839	2.25593e+06	733702	814447	812613	807304	798857	677390	754974	721129	743517	844069	824408	943004	907207	726398	698004	814997	741911	873309	2.2577e+06	1.65209e+06	1.87736e+06	1.24369e+06	2.51912e+06	1.141e+06	1.49018e+06	1.54782e+06
Com_4628_neg	Psychosine	C24 H47 N O7	461.335	8.54	460.328	Full match	No results	No results	Lipids and lipid-like molecules	Sphingolipids	Glycosphingolipids	Glycosphingolipids	45.3357	5.50257	2.74125e-09	0.89372	1.38427	up	358806	505209	336393	346283	1.51831e+07	3.04158e+07	2.63293e+07	3.73375e+07	4.40822e+07	2.96392e+07	4.19768e+07	2.52626e+07	4.03831e+07	3.15395e+07	1.91991e+07	2.50259e+07	2.72687e+07	2.24748e+07	4.63097e+07	3.01031e+07	3.72354e+07	4.28319e+07	1.22328e+07	339143	317406	300031	733604	858263	962439	321287	1.07291e+06
Com_1529_neg	all-cis-4,7,10,13,16-Docosapentaenoic acid	C22 H34 O2	330.256	9.99	329.248	Full match	No results	Full match	Lipids and lipid-like molecules	Fatty Acyls	Fatty acids and conjugates	Very long-chain fatty acids	0.267494	-1.90242	4.29103e-09	0.942029	1.31319	down	4.53897e+07	3.07113e+07	8.33255e+06	1.26955e+07	3.97468e+07	8.75811e+06	6.30493e+06	2.15284e+07	9.66319e+06	4.6081e+06	7.29889e+06	7.89162e+06	6.25478e+06	5.19056e+06	2.43706e+07	1.42322e+07	1.21153e+07	1.09549e+07	5.04276e+07	4.15271e+06	2.50869e+06	6.61425e+06	1.3971e+07	4.69167e+07	4.56305e+07	4.66523e+07	1.84322e+08	3.04557e+07	3.50724e+07	3.42487e+07	4.77796e+07
Com_9023_neg	8-iso Prostaglandin F2α Ethanolamide	C22 H39 N O5	397.282	8.294	396.275	Full match	No results	No results	Lipids and lipid-like molecules	Fatty Acyls	Eicosanoids	Prostaglandins and related compounds	13.2319	3.72594	4.35374e-09	0.978261	1.39739	up	630565	720751	649698	601036	911948	5.6604e+06	9.53946e+06	5.04444e+06	1.38143e+07	9.23925e+06	9.71457e+06	4.95089e+06	5.9038e+06	1.70076e+07	1.00275e+07	1.17154e+07	9.68731e+06	5.57542e+06	6.71934e+06	1.04118e+07	7.22264e+06	1.17815e+07	1.767e+07	519972	573953	579935	718596	575703	527013	546136	621111
Com_14878_neg	Tridecylic acid	C13 H26 O2	214.193	8.883	213.186	Full match	No results	No results	Lipids and lipid-like molecules	Fatty Acyls	Fatty acids and conjugates	Long-chain fatty acids	0.430497	-1.21592	4.60116e-09	0.961353	1.46444	down	1.22968e+06	2.202e+06	1.29252e+06	788714	3.00451e+06	1.63653e+06	1.19924e+06	1.78793e+06	1.98936e+06	2.05626e+06	1.37136e+06	1.6603e+06	3.22436e+06	2.4808e+06	2.0021e+06	1.23367e+06	1.19396e+06	1.4073e+06	2.4267e+06	1.63601e+06	2.81868e+06	1.8325e+06	895987	3.59957e+06	3.69616e+06	3.2756e+06	3.09365e+06	4.07808e+06	2.48565e+06	3.1532e+06	2.77639e+06
Com_7408_neg	3-Methyl-2-oxobutanoic acid	C5 H8 O3	116.047	1.356	277.093	No results	No results	Full match	Organic acids and derivatives	Keto acids and derivatives	Short-chain keto acids and derivatives	Short-chain keto acids and derivatives	0.322907	-1.63081	4.982e-09	0.900966	1.32226	down	9.81169e+06	9.25231e+06	7.5983e+06	4.68224e+06	1.44447e+06	2.46651e+06	1.87391e+06	829103	1.68203e+06	1.82708e+06	2.00899e+06	2.38967e+06	2.01639e+06	1.67872e+06	1.70356e+06	2.19794e+06	1.39709e+06	1.64669e+06	1.2907e+06	1.61733e+06	1.29957e+06	898537	1.49289e+06	2.86844e+07	1.28415e+07	9.15661e+06	7.93998e+06	5.8318e+06	4.85822e+06	5.76439e+06	5.70179e+06
Com_14709_neg	Lactitol	C12 H24 O11	344.132	1.349	343.124	No results	No results	Full match	Lipids and lipid-like molecules	Fatty Acyls	Fatty acyl glycosides	Fatty acyl glycosides of mono- and disaccharides	0.32676	-1.6137	5.73399e-09	0.937198	1.33373	down	3.66711e+06	3.88788e+06	2.44902e+06	2.59657e+06	1.89144e+06	1.82731e+06	1.28048e+06	1.22948e+06	1.24836e+06	960026	1.27983e+06	1.31791e+06	1.11932e+06	1.07441e+06	2.0275e+06	3.11909e+06	1.41066e+06	1.14852e+06	382869	956357	1.16048e+06	989853	1.63703e+06	7.76831e+06	7.46662e+06	7.38092e+06	6.71858e+06	4.44804e+06	1.15927e+06	5.68532e+06	5.36246e+06
Com_7978_neg	D-2-Aminoadipic acid	C6 H11 N O4	161.069	1.348	160.061	No results	No results	Full match	Organic acids and derivatives	Carboxylic acids and derivatives	Amino acids, peptides, and analogues	Alpha amino acids and derivatives	0.326241	-1.61599	6.44969e-09	0.932367	1.31704	down	1.09767e+07	1.12227e+07	4.75871e+06	2.84644e+06	4.89961e+06	3.46692e+06	2.0404e+06	2.82099e+06	1.5638e+06	2.76054e+06	3.06226e+06	3.60383e+06	3.49866e+06	3.23878e+06	3.71093e+06	7.57486e+06	2.14397e+06	1.34797e+06	2.22256e+06	1.0103e+06	1.31597e+06	2.68137e+06	2.05877e+06	1.26078e+07	1.98623e+07	1.3742e+07	1.01778e+07	6.33343e+06	1.26112e+07	1.14144e+07	1.21653e+07
Com_9079_neg	FAHFA 2:0/22:4	C24 H38 O4	390.277	8.568	389.27	No results	Full match	Full match					0.537612	-0.895362	6.59464e-09	0.942029	1.3988	down	4.96444e+06	3.67694e+06	4.46335e+06	5.51732e+06	5.21389e+06	1.2747e+07	4.64596e+06	7.71272e+06	4.92656e+06	5.10498e+06	6.74283e+06	5.69345e+06	6.35899e+06	4.47603e+06	7.01025e+06	1.01386e+07	6.8363e+06	5.29938e+06	4.14531e+06	6.80157e+06	5.31519e+06	5.5001e+06	6.163e+06	1.16729e+07	9.5283e+06	1.03559e+07	7.59137e+06	9.12106e+06	9.84327e+06	9.32106e+06	1.00684e+07
Com_9574_neg	20-Hydroxy-(5Z,8Z,11Z,14Z)-eicosatetraenoic acid	C20 H32 O3	320.235	9.108	319.228	Full match	No results	Full match	Lipids and lipid-like molecules	Fatty Acyls	Fatty acids and conjugates	Long-chain fatty acids	2.56227	1.35742	7.40775e-09	0.956522	1.32921	up	4.34246e+06	4.60288e+06	5.54085e+06	3.60653e+06	1.67111e+07	8.0605e+06	6.09502e+06	5.66157e+06	7.84991e+06	1.05814e+07	6.82165e+06	7.22864e+06	3.93355e+06	1.00412e+07	1.16475e+07	1.78016e+07	1.33469e+07	9.91638e+06	4.95107e+06	9.50296e+06	6.58454e+06	5.5079e+06	1.57616e+07	4.84136e+06	4.26843e+06	4.83236e+06	2.7937e+06	3.23374e+06	1.86478e+06	3.71859e+06	2.36173e+06
Com_8252_neg	Methyl-beta-galactopyranoside	C7 H14 O6	194.079	1.383	193.071	No results	Full match	Full match	Organic oxygen compounds	Organooxygen compounds	Carbohydrates and carbohydrate conjugates	O-glycosyl compounds	0.484922	-1.04417	1.09596e-08	0.915459	1.30062	down	1.33575e+07	1.40918e+07	1.22844e+07	6.34955e+06	6.14801e+06	4.90977e+06	9.09009e+06	4.0711e+06	6.73002e+06	4.56988e+06	3.0215e+06	5.65518e+06	4.56357e+06	4.5588e+06	5.24232e+06	7.96629e+06	4.57401e+06	4.71434e+06	3.91712e+06	2.9809e+06	4.83535e+06	5.08359e+06	5.35056e+06	1.99633e+07	1.88641e+07	1.6105e+07	1.1728e+07	9.73611e+06	9.25805e+06	9.78571e+06	1.07012e+07
Com_1041_neg	Calcitriol	C27 H44 O3	416.329	10.424	415.322	Full match	No results	No results	Lipids and lipid-like molecules	Steroids and steroid derivatives	Vitamin D and derivatives	Vitamin D and derivatives	8.40063	3.0705	1.10066e-08	0.949275	1.33081	up	7.1891e+06	5.03818e+06	6.83824e+06	8.29748e+06	5.84381e+06	3.19061e+07	3.63301e+07	6.61812e+07	6.35533e+07	1.81442e+08	3.51705e+07	1.63832e+07	2.72107e+07	4.2496e+07	6.59457e+07	3.62936e+07	4.38752e+07	8.56125e+06	7.83118e+07	4.46914e+07	6.49095e+07	3.1963e+07	8.78419e+07	5.19523e+06	3.29913e+06	4.95724e+06	5.38769e+06	5.38216e+06	3.4609e+06	5.07056e+06	3.78246e+06
Com_76_neg	Inosine	C10 H12 N4 O5	268.08	3.077	267.073	No results	Full match	Full match	Nucleosides, nucleotides, and analogues	Purine nucleosides	Not available	Purine nucleosides	0.233464	-2.09873	1.11539e-08	0.934783	1.32323	down	4.56363e+08	4.64806e+08	2.67117e+08	1.8891e+08	3.67631e+08	1.05336e+08	5.14445e+07	1.4195e+08	8.209e+07	5.31887e+07	5.13459e+07	9.64771e+07	4.31457e+07	5.75879e+07	9.64214e+07	1.0161e+08	1.40047e+08	1.42692e+08	1.6052e+08	6.57153e+07	5.66583e+07	7.087e+07	9.9475e+07	5.0604e+08	8.61305e+08	7.80296e+08	4.05961e+08	2.03561e+08	1.12184e+09	1.11033e+09	8.81412e+08
Com_173_neg	(+/-)12(13)-DiHOME	C18 H34 O4	296.235	7.952	295.228	Invalid mass	No results	No match	Lipids and lipid-like molecules	Fatty Acyls	Fatty acids and conjugates	Long-chain fatty acids	2.62792	1.39392	1.14259e-08	0.942029	1.30365	up	1.11328e+08	2.43466e+08	1.13473e+08	9.87835e+07	5.23199e+08	4.31571e+08	3.40157e+08	4.92631e+08	3.22219e+08	2.56435e+08	4.11213e+08	4.29662e+08	4.27563e+08	3.70772e+08	2.87561e+08	3.57562e+08	2.86215e+08	2.51504e+08	3.31631e+08	3.76512e+08	4.10552e+08	3.98052e+08	2.85584e+08	1.04059e+08	1.0816e+08	1.13343e+08	2.10465e+08	2.11469e+08	9.75141e+07	2.297e+08	1.29085e+08
Com_3626_neg	D-Mannose 6-phosphate	C6 H13 O9 P	260.032	6.593	259.024	Invalid mass	No results	No results	Organic oxygen compounds	Organooxygen compounds	Carbohydrates and carbohydrate conjugates	Hexose phosphates	7.02398	2.81229	1.43309e-08	0.958937	1.30468	up	8.58278e+06	8.60682e+06	9.05467e+06	7.17178e+06	5.84146e+06	2.20069e+07	3.69632e+07	6.46654e+06	4.30235e+07	4.96613e+07	6.57885e+07	3.52125e+07	3.925e+07	3.8687e+07	4.42197e+07	1.40999e+07	1.52074e+06	9.78079e+06	8.48538e+06	1.80262e+07	1.0669e+07	3.92652e+07	9.69965e+06	4.14671e+06	4.26882e+06	4.68223e+06	3.28368e+06	3.46738e+06	2.93346e+06	4.16632e+06	5.05979e+06
Com_7835_neg	4-(beta-D-Glucopyranosyloxy)-2-methylenebutanoic acid	C11 H18 O8	278.1	4.971	277.093	Full match	No results	No results					0.520091	-0.943165	1.65969e-08	0.879227	1.30603	down	1.71493e+07	1.56691e+07	1.74182e+07	1.71251e+07	5.13715e+06	6.74379e+06	4.33311e+06	4.73446e+06	6.74692e+06	5.21347e+06	6.53665e+06	7.17816e+06	5.13978e+06	6.52518e+06	5.88351e+06	6.3822e+06	6.78639e+06	8.83297e+06	5.01704e+06	6.72001e+06	6.07164e+06	7.2604e+06	6.64345e+06	1.96145e+07	1.75077e+07	1.56242e+07	1.37817e+07	1.42218e+07	1.8382e+07	1.55762e+07	1.32243e+07
Com_436_neg	Hexadecanedioic acid	C16 H30 O4	286.214	7.782	285.207	Full match	No results	No results	Lipids and lipid-like molecules	Fatty Acyls	Fatty acids and conjugates	Long-chain fatty acids	0.426134	-1.23062	1.67854e-08	0.944444	1.27808	down	1.00076e+08	1.04208e+08	1.5342e+08	5.82685e+07	1.84757e+08	8.54415e+07	2.60858e+07	5.42205e+07	5.32514e+07	3.47337e+07	4.97475e+07	9.69492e+07	5.13936e+07	3.86114e+07	6.39108e+07	1.27318e+08	3.94113e+07	9.28655e+07	3.32002e+07	8.92669e+07	7.16614e+07	4.70289e+07	9.5522e+07	1.67381e+08	1.84146e+08	1.63023e+08	1.88507e+08	3.343e+08	1.76021e+08	1.869e+08	1.13126e+08
Com_9761_neg	L-Phenylalanine	C9 H11 N O2	165.079	4.874	164.072	Full match	Full match	Full match	Organic acids and derivatives	Carboxylic acids and derivatives	Amino acids, peptides, and analogues	Phenylalanine and derivatives	0.520407	-0.942287	1.90855e-08	0.961353	1.38601	down	1.04515e+07	9.92786e+06	9.91994e+06	9.85564e+06	8.54941e+06	7.04353e+06	6.47291e+06	6.07396e+06	5.8652e+06	6.33412e+06	6.01859e+06	6.42509e+06	7.30677e+06	6.39047e+06	6.34386e+06	8.19694e+06	6.17416e+06	6.23029e+06	6.09413e+06	5.92269e+06	6.14647e+06	6.59995e+06	6.5511e+06	1.31092e+07	1.55823e+07	1.50226e+07	1.30607e+07	1.01992e+07	2.00658e+07	1.94027e+07	1.97394e+07
Com_4252_neg	5-Dehydroquinic acid	C7 H10 O6	190.048	4.685	189.04	No results	Full match	No results	Organic acids and derivatives	Hydroxy acids and derivatives	Alpha hydroxy acids and derivatives	Alpha hydroxy acids and derivatives	0.320741	-1.64052	2.66082e-08	0.89372	1.30551	down	2.98833e+07	1.64925e+07	5.72292e+07	2.44934e+07	1.54895e+07	3.18904e+06	4.18109e+06	3.78293e+06	2.71597e+06	4.41853e+06	3.27649e+06	3.38861e+06	3.05881e+06	4.08344e+06	4.41819e+06	4.59502e+06	3.73608e+06	4.5696e+06	2.49091e+06	3.14578e+06	2.86869e+06	3.37401e+06	4.43267e+06	2.30629e+07	2.48049e+07	2.37729e+07	1.16712e+07	2.03795e+07	3.46455e+07	4.15134e+07	1.96962e+07
Com_5475_neg	Inositol	C6 H12 O6	180.063	1.273	179.056	No results	No results	Full match	Organic oxygen compounds	Organooxygen compounds	Alcohols and polyols	Cyclohexanols	0.278367	-1.84494	2.68182e-08	0.942029	1.34935	down	1.5838e+07	1.33204e+07	1.00958e+07	1.4852e+07	1.38199e+07	1.39871e+07	7.09333e+06	6.62405e+06	5.65614e+06	5.95092e+06	8.27574e+06	9.34904e+06	6.41302e+06	3.45381e+06	1.15623e+07	2.02086e+07	9.14262e+06	5.51028e+06	8.53829e+06	6.6958e+06	7.82473e+06	4.15978e+06	9.10064e+06	4.09294e+07	4.55346e+07	4.66407e+07	4.99903e+07	4.66748e+06	3.88678e+07	2.509e+07	3.88922e+07
Com_16550_neg	N2-Methylguanosine	C11 H15 N5 O5	251.1	1.356	250.093	Invalid mass	No results	No results	Nucleosides, nucleotides, and analogues	Purine nucleosides	Not available	Purine nucleosides	0.51869	-0.947054	2.71737e-08	0.944444	1.29987	down	3.20482e+06	3.76833e+06	2.74792e+06	3.86704e+06	2.77112e+06	3.01756e+06	2.08114e+06	1.45826e+06	1.8053e+06	1.15604e+06	2.05677e+06	2.31808e+06	1.4079e+06	1.22479e+06	2.36028e+06	2.51655e+06	2.14974e+06	2.12277e+06	1.33902e+06	1.8109e+06	1.82084e+06	1.56015e+06	2.00005e+06	5.51159e+06	5.83927e+06	5.23888e+06	3.87046e+06	3.23714e+06	4.04662e+06	4.44255e+06	3.91625e+06
Com_4053_neg	N1-[4-(cyanomethyl)phenyl]-4-chlorobenzamide	C15 H11 Cl N2 O	270.053	8.802	315.051	Invalid mass	No results	No results					3.00507	1.5874	2.74945e-08	0.954106	1.30387	up	2.08994e+07	1.51674e+07	1.81745e+07	1.69759e+07	8.58842e+06	4.54064e+07	4.87248e+07	1.47141e+07	3.39697e+07	2.26559e+07	3.42822e+07	5.09186e+07	1.63996e+07	1.32038e+07	5.80112e+07	4.03358e+07	5.69373e+07	3.9581e+07	2.05683e+07	4.89722e+07	1.84486e+07	3.50876e+07	6.1578e+07	1.4826e+07	1.29075e+07	1.17858e+07	1.17036e+07	1.10497e+07	9.46889e+06	1.03499e+07	1.31081e+07
Com_5243_neg	FAHFA 16:0/2:0	C18 H34 O4	314.245	10.388	313.238	No results	Full match	Full match					8.04161	3.00748	2.77322e-08	0.874396	1.33922	up	1.76868e+06	1.06181e+07	1.78396e+06	1.39158e+06	1.7422e+07	1.72268e+07	2.29616e+07	1.45668e+07	2.77417e+07	3.98055e+07	1.55133e+07	1.87849e+07	2.32758e+07	3.35304e+07	6.87559e+06	2.83585e+06	8.82139e+06	2.73455e+07	1.4178e+07	3.76518e+07	3.65307e+07	1.45797e+07	1.02125e+07	2.20556e+06	2.32371e+06	2.12894e+06	2.50306e+06	2.44639e+06	1.7878e+06	2.02027e+06	1.66468e+06
Com_12058_neg	FAHFA 18:0/2:0	C20 H38 O4	342.277	11.359	341.269	No results	Full match	No results					3.22141	1.68769	2.84143e-08	0.944444	1.29721	up	2.43395e+06	2.32745e+06	1.37336e+06	1.2569e+06	2.66299e+06	4.18797e+06	5.21948e+06	3.77859e+06	5.17807e+06	1.22365e+07	2.3921e+06	4.62486e+06	4.33868e+06	6.58249e+06	4.31822e+06	2.01606e+06	1.77873e+06	9.18716e+06	3.58067e+06	8.65855e+06	6.95588e+06	2.9403e+06	4.77953e+06	1.82564e+06	1.58852e+06	1.43523e+06	1.64076e+06	1.29125e+06	1.37171e+06	1.31801e+06	1.67632e+06
Com_4227_neg	N-(4-chlorophenyl)-N'-cyclohexylthiourea	C13 H17 Cl N2 S	268.08	2.377	267.073	Full match	No match	No match					0.263229	-1.92561	3.03486e-08	0.932367	1.29761	down	2.63399e+07	2.54726e+07	1.54303e+07	1.16403e+07	2.28025e+07	6.51675e+06	2.98088e+06	9.81924e+06	5.29429e+06	3.86745e+06	3.07195e+06	5.96121e+06	2.8902e+06	3.40795e+06	5.70985e+06	1.05867e+07	1.0122e+07	9.59454e+06	1.04441e+07	4.25441e+06	3.94669e+06	4.90805e+06	6.72639e+06	2.69539e+07	4.82934e+07	4.44987e+07	2.27978e+07	1.29009e+07	6.22225e+07	5.89382e+07	4.95189e+07
Com_4356_neg	gamma-Glutamylcysteine	C8 H14 N2 O5 S	250.063	7.029	249.056	No results	No results	Full match	Organic acids and derivatives	Carboxylic acids and derivatives	Amino acids, peptides, and analogues	N-acyl-alpha amino acids	23.5763	4.55927	3.13026e-08	0.995169	1.36426	up	1.06665e+06	1.10068e+06	1.18264e+06	1.02715e+06	1.38231e+06	1.99974e+07	4.14697e+07	2.78974e+07	3.54465e+07	5.66989e+07	5.28985e+07	8.59313e+06	2.61353e+07	2.8728e+07	8.77331e+06	2.84223e+06	3.6885e+06	1.53068e+07	4.91463e+07	1.93929e+07	3.78419e+07	3.29086e+07	2.42668e+07	903783	891478	870107	986330	871049	949310	1.00257e+06	1.07371e+06
Com_5551_neg	5-Phenyloxazol-N-(3-(trifluoromethyl)phenyl)oxazol-2-amine	C16 H11 F3 N2 O	304.079	1.896	303.072	Invalid mass	No results	No results	Organoheterocyclic compounds	Azoles	Oxazoles	Phenyl-1,3-oxazoles	0.447396	-1.16038	3.39561e-08	0.850242	1.32345	down	2.62227e+07	2.81029e+07	3.08324e+07	2.99418e+07	6.85303e+06	7.59804e+06	7.25272e+06	4.53189e+06	6.26119e+06	5.37324e+06	7.2059e+06	8.29215e+06	5.72997e+06	6.63085e+06	6.75429e+06	9.14436e+06	6.74934e+06	7.61919e+06	4.309e+06	6.30486e+06	6.19311e+06	6.55867e+06	7.68541e+06	3.34771e+07	2.96974e+07	2.54983e+07	2.06063e+07	2.11159e+07	2.40509e+07	2.142e+07	1.95335e+07
Com_12244_neg	N1-(3-pyridyl)-2,3,4,5,6-pentamethylbenzene-1-sulfonamide	C16 H20 N2 O2 S	304.127	2.391	303.12	Invalid mass	No results	No results					0.268717	-1.89584	3.62549e-08	0.898551	1.28355	down	5.26955e+06	2.1699e+06	4.45819e+06	3.41452e+06	863093	657315	585084	528548	521747	543045	533300	607330	534885	483122	606762	744160	510580	516324	470551	479022	483129	483420	630273	2.89079e+06	2.62752e+06	2.33606e+06	1.86594e+06	8.41673e+06	4.08853e+06	1.54318e+07	2.21266e+06
Com_256_neg	3-[4-methyl-1-(2-methylpropanoyl)-3-oxocyclohexyl]butanoic acid	C15 H24 O4	268.167	6.622	267.16	Full match	No results	No results					5.4417	2.44406	3.9626e-08	0.934783	1.31706	up	1.71006e+07	1.55953e+07	1.76098e+07	1.40324e+07	3.38207e+07	6.06499e+07	1.18964e+08	4.55335e+07	1.25363e+08	1.28195e+08	1.30268e+08	4.74243e+07	5.65574e+07	1.33097e+08	9.38376e+07	7.87896e+07	1.01271e+08	6.36888e+07	3.86049e+08	1.59131e+08	1.19412e+08	5.48696e+07	1.08014e+08	1.42121e+07	1.36894e+07	1.39533e+07	1.53572e+07	2.10206e+07	2.89688e+07	2.50571e+07	1.65101e+07
Com_443_neg	Uridine	C9 H12 N2 O6	244.069	2.142	243.062	Full match	Full match	Full match	Nucleosides, nucleotides, and analogues	Pyrimidine nucleosides	Not available	Pyrimidine nucleosides	0.224021	-2.1583	4.32199e-08	0.922705	1.31046	down	1.34787e+08	1.18857e+08	5.75432e+07	4.89156e+07	1.21542e+08	2.97528e+07	1.62771e+07	1.92418e+07	1.36636e+07	1.07481e+07	1.62594e+07	2.22084e+07	1.9543e+07	2.19818e+07	2.5366e+07	7.4808e+07	2.50177e+07	1.89049e+07	1.76052e+07	1.49795e+07	1.34883e+07	1.65221e+07	2.30448e+07	1.33502e+08	2.54857e+08	2.01347e+08	1.20342e+08	6.28804e+07	2.86176e+08	3.07057e+08	2.47167e+08
Com_10482_neg	(+/-)11-HETE	C20 H32 O3	320.235	7.249	319.227	Full match	No results	Full match	Lipids and lipid-like molecules	Fatty Acyls	Eicosanoids	Hydroxyeicosatetraenoic acids	3.37912	1.75665	4.65027e-08	0.905797	1.2672	up	2.07791e+06	1.83117e+06	2.56464e+06	2.33653e+06	2.37932e+06	8.96937e+06	6.59782e+06	4.15243e+06	6.19049e+06	7.88668e+06	6.08553e+06	1.01268e+07	5.0457e+06	7.30413e+06	9.6679e+06	1.94099e+07	1.30105e+07	6.24273e+06	6.20457e+06	1.04028e+07	7.22253e+06	5.40269e+06	1.49815e+07	2.643e+06	1.77462e+06	2.09004e+06	2.18753e+06	2.18932e+06	1.62983e+06	2.46989e+06	1.59609e+06
Com_6891_neg	Gluconolactone	C6 H10 O6	178.048	1.373	177.04	No results	No results	Full match	Organic oxygen compounds	Organooxygen compounds	Carbohydrates and carbohydrate conjugates	Gluconolactones	0.386886	-1.37002	5.42434e-08	0.927536	1.30311	down	1.22313e+07	1.18471e+07	1.09159e+07	8.03671e+06	7.01755e+06	7.31486e+06	5.63715e+06	3.85566e+06	3.99807e+06	4.61165e+06	6.25901e+06	4.90352e+06	3.83335e+06	4.37648e+06	5.43875e+06	7.2493e+06	5.18373e+06	4.89826e+06	2.27295e+06	3.91295e+06	4.61163e+06	4.30229e+06	3.59888e+06	2.90861e+07	1.78037e+07	2.36051e+07	1.70933e+07	1.14595e+07	1.14686e+07	1.49856e+07	1.47046e+07
Com_6024_neg	Prostaglandin F3α	C20 H32 O5	398.23	7.565	397.223	Invalid mass	No results	No results	Lipids and lipid-like molecules	Fatty Acyls	Eicosanoids	Prostaglandins and related compounds	2.29205	1.19664	5.59841e-08	0.968599	1.30212	up	8.35876e+06	1.05052e+07	9.84487e+06	7.08189e+06	7.32749e+06	1.65956e+07	2.49234e+07	2.63074e+07	2.64556e+07	1.6276e+07	2.61667e+07	9.87232e+06	1.27102e+07	2.00284e+07	1.76279e+07	1.02521e+07	1.20407e+07	1.05876e+07	2.40458e+07	1.16275e+07	1.65876e+07	3.09224e+07	1.16502e+07	7.72144e+06	7.28445e+06	6.802e+06	6.57651e+06	7.9583e+06	7.78134e+06	6.66414e+06	6.73647e+06
Com_6734_neg	(±)9-HpODE	C18 H32 O4	312.23	7.938	311.222	Full match	No results	Full match					2.51893	1.33281	6.78619e-08	0.86715	1.28414	up	6.00714e+06	8.30421e+06	6.82233e+06	5.83532e+06	2.92639e+07	2.55182e+07	1.91118e+07	2.49741e+07	2.23879e+07	1.58518e+07	2.44639e+07	3.05118e+07	2.33871e+07	2.16054e+07	2.09769e+07	9.43066e+06	2.73941e+07	1.71532e+07	1.90646e+07	2.29661e+07	2.35416e+07	2.4188e+07	1.72558e+07	9.14698e+06	7.22945e+06	6.16518e+06	7.73858e+06	9.96208e+06	5.89987e+06	7.29204e+06	7.03107e+06
Com_2510_neg	3-(2-naphthyl)-5-(trifluoromethyl)-1H-pyrazole	C14 H9 F3 N2	262.069	1.425	261.061	Invalid mass	No results	No results					0.31601	-1.66196	6.8979e-08	0.89372	1.28304	down	5.81016e+07	7.46043e+07	3.98158e+07	2.57561e+07	8.89086e+06	9.55672e+06	4.31145e+06	3.61989e+06	6.85853e+06	4.81372e+06	7.08356e+06	1.12022e+07	5.51808e+06	1.65527e+06	6.92613e+06	6.03253e+06	3.38627e+06	9.62622e+06	3.35521e+06	3.58352e+06	5.86946e+06	1.23666e+06	8.01552e+06	9.41639e+07	8.36926e+07	5.45414e+07	4.04081e+07	2.21961e+07	1.63105e+07	3.37755e+07	3.35199e+07
Com_349_neg	Corchorifatty acid F	C18 H32 O5	328.225	6.828	327.217	Full match	No results	No results	Lipids and lipid-like molecules	Fatty Acyls	Lineolic acids and derivatives	Lineolic acids and derivatives	0.614605	-0.70227	7.12706e-08	0.903382	1.33408	down	1.13643e+08	1.16711e+08	1.75205e+08	1.09773e+08	1.88349e+08	1.57636e+08	1.4979e+08	1.69287e+08	1.36605e+08	1.22495e+08	1.48957e+08	2.63043e+08	1.52918e+08	1.53617e+08	2.31899e+08	1.35077e+08	2.65909e+08	1.31649e+08	1.45691e+08	2.8651e+08	1.41174e+08	1.51475e+08	1.32162e+08	2.34231e+08	2.49418e+08	2.55825e+08	3.39641e+08	2.53823e+08	2.88707e+08	3.36194e+08	1.9818e+08
Com_8590_neg	FAHFA 17:0/2:0	C19 H36 O4	328.261	10.335	327.254	No results	Full match	No results					5.24097	2.38983	7.75814e-08	0.879227	1.30266	up	1.65041e+06	2.97882e+06	1.21832e+06	1.2775e+06	1.16342e+07	8.60937e+06	1.17748e+07	9.64999e+06	1.91441e+07	2.03212e+07	9.47791e+06	9.88209e+06	1.17391e+07	1.84429e+07	5.20119e+06	2.86658e+06	5.22582e+06	1.52928e+07	1.44544e+07	1.70831e+07	1.72177e+07	1.223e+07	5.68323e+06	1.93336e+06	1.93722e+06	1.90931e+06	2.69453e+06	1.94378e+06	1.8868e+06	2.15915e+06	1.78078e+06
Com_12482_neg	D-Saccharic acid	C6 H10 O8	210.038	1.441	209.03	Full match	Full match	Full match	Organic oxygen compounds	Organooxygen compounds	Carbohydrates and carbohydrate conjugates	Glucuronic acid derivatives	3.14755	1.65423	7.82446e-08	0.910628	1.25776	up	3.40381e+06	4.24607e+06	1.83509e+06	5.06732e+06	1.67817e+06	7.85431e+06	6.57754e+06	1.04825e+06	7.17376e+06	3.54482e+06	9.83764e+06	4.2965e+06	4.14259e+06	4.63033e+06	1.32031e+06	4.45722e+06	4.89686e+06	3.92431e+06	5.34303e+06	4.84128e+06	9.82298e+06	6.03917e+06	4.11462e+06	2.76677e+06	1.86478e+06	1.72207e+06	1.26298e+06	1.13987e+06	878292	443506	1.4362e+06
Com_5986_neg	3-Methoxy-4-hydroxyphenylacetate	C9 H10 O4	182.058	6.399	181.05	No results	Full match	Full match	Benzenoids	Phenols	Methoxyphenols	Methoxyphenols	2.35618	1.23645	8.08325e-08	0.956522	1.28323	up	9.24662e+06	7.66768e+06	9.6122e+06	9.86123e+06	4.76841e+06	1.60248e+07	3.78517e+07	1.03218e+07	1.65744e+07	1.2903e+07	1.65461e+07	2.70135e+07	1.61762e+07	1.6685e+07	9.2602e+06	1.72168e+07	1.43153e+07	3.05518e+07	1.28564e+07	2.03168e+07	1.67106e+07	1.06393e+07	1.10447e+07	6.86502e+06	7.28683e+06	6.6265e+06	6.67378e+06	6.67526e+06	5.93797e+06	6.08857e+06	6.65639e+06
Com_18507_neg	Testosterone sulfate	C19 H28 O5 S	332.184	7.507	331.176	Invalid mass	No results	No results	Lipids and lipid-like molecules	Steroids and steroid derivatives	Sulfated steroids	Sulfated steroids	0.261116	-1.93724	8.67086e-08	0.985507	1.49135	down	643094	670373	737627	679479	867865	537561	656710	535919	600757	583337	619971	611160	536738	642728	640195	691426	591571	602170	527811	560418	597829	611239	577219	3.85435e+06	5.24225e+06	3.69809e+06	1.50119e+06	1.23585e+06	2.41003e+06	931737	669793
Com_7211_neg	ST 28:2;O;Hex	C34 H56 O6	606.413	8.54	605.406	No results	Invalid mass	No results					0.43987	-1.18485	1.09401e-07	0.966184	1.25374	down	7.78137e+06	8.16531e+06	7.50279e+06	6.08509e+06	1.10337e+07	7.24095e+06	6.49955e+06	7.505e+06	7.33419e+06	6.58467e+06	5.70559e+06	7.79263e+06	6.39621e+06	8.31166e+06	6.43938e+06	8.17656e+06	7.1223e+06	7.72474e+06	6.52239e+06	8.08531e+06	8.26118e+06	6.29805e+06	916370	1.04232e+07	1.16405e+07	1.09374e+07	1.65606e+07	1.35225e+07	2.20381e+07	1.75777e+07	3.48961e+07
Com_981_neg	4-Methyl-2-Oxopentanoic Acid	C6 H10 O3	130.063	5.56	129.056	No results	No results	Full match					0.209122	-2.25758	1.1066e-07	0.939614	1.42487	down	2.14814e+07	1.46264e+07	9.92136e+06	1.76039e+07	2.73897e+07	2.90868e+07	1.99348e+07	2.03348e+07	1.81599e+07	1.93764e+07	5.32462e+07	2.12214e+07	1.99913e+07	1.99164e+07	1.8691e+07	5.93023e+07	2.06215e+07	2.0967e+07	2.20967e+07	1.80572e+07	2.26394e+07	2.04375e+07	1.62262e+07	8.97763e+07	8.252e+07	1.22735e+08	2.09755e+08	7.13939e+07	1.4874e+08	2.4627e+08	1.55424e+08
Com_501_neg	Tetranor-PGDM	C16 H24 O7	310.142	5.695	309.134	Invalid mass	No results	No results	Organic acids and derivatives	Keto acids and derivatives	Medium-chain keto acids and derivatives	Medium-chain keto acids and derivatives	2.46788	1.30327	1.13881e-07	0.939614	1.22451	up	5.66549e+07	6.77288e+07	6.69641e+07	7.79315e+07	4.32729e+07	1.96111e+08	1.67195e+08	6.42406e+07	1.21142e+08	8.84021e+07	1.3106e+08	1.93186e+08	1.13968e+08	9.44079e+07	1.78911e+08	1.19543e+08	2.6117e+08	2.29574e+08	9.18663e+07	2.04298e+08	1.07691e+08	1.38758e+08	1.83924e+08	6.47631e+07	6.19796e+07	1.80571e+07	5.58739e+07	5.69082e+07	5.16793e+07	5.25636e+07	2.72452e+07
Com_6345_neg	FAHFA 2:0/18:1	C20 H36 O4	340.261	8.342	339.254	No results	Full match	No results					1.99651	0.997481	1.27157e-07	0.900966	1.26892	up	7.73396e+06	1.09473e+07	9.57695e+06	6.61942e+06	1.10666e+07	1.66686e+07	1.92629e+07	2.60846e+07	2.01471e+07	2.21023e+07	2.00216e+07	1.8699e+07	1.73031e+07	2.94381e+07	1.06956e+07	1.6786e+07	1.66875e+07	1.98029e+07	2.47559e+07	2.2922e+07	2.17349e+07	2.42055e+07	1.65307e+07	6.54991e+06	9.36908e+06	5.91139e+06	1.07337e+07	9.06505e+06	9.77853e+06	9.90092e+06	9.97455e+06
Com_15008_neg	LPS 15:0	C21 H42 N O9 P	483.259	11.107	482.252	No results	Full match	No results	Lipids and lipid-like molecules	Glycerophospholipids	Glycerophosphoserines	Phosphatidylserines	0.345953	-1.53135	1.56809e-07	0.927536	1.21539	down	1.47974e+06	1.22552e+06	361707	356458	6.8715e+06	1.11452e+06	449436	1.50142e+06	229816	398755	347793	769606	361194	483669	1.37295e+06	986796	270688	248572	619822	565592	219586	586398	627389	1.29612e+06	1.93985e+06	1.62964e+06	2.69131e+06	2.68025e+06	1.87568e+06	629635	3.02061e+06
Com_4187_neg	Pyridoxamine 5-phosphate	C8 H13 N2 O5 P	248.053	1.458	247.046	Invalid mass	No results	No results	Organoheterocyclic compounds	Pyridines and derivatives	Pyridoxamines	Pyridoxamine 5'-phosphates	0.333622	-1.58371	2.11947e-07	0.86715	1.24046	down	3.81351e+07	3.59883e+07	4.059e+07	1.83306e+07	7.52296e+06	3.45932e+06	6.16859e+06	2.26059e+06	4.17297e+06	688371	5.24436e+06	5.25777e+06	3.9391e+06	4.54742e+06	2.81114e+06	7.47872e+06	4.56943e+06	5.35795e+06	2.33319e+06	4.01457e+06	4.08744e+06	4.0456e+06	5.64676e+06	6.06615e+07	5.21136e+07	3.50298e+07	2.00055e+07	2.25652e+07	2.17566e+07	2.21975e+07	2.35831e+07
Com_7734_neg	3-(2-thienyl)-1,2,4-oxadiazole-5-carbohydrazide	C7 H6 N4 O2 S	210.02	1.37	209.012	Invalid mass	No results	No results					3.29742	1.72134	2.88249e-07	0.896135	1.20974	up	6.16413e+06	5.10188e+06	3.53242e+06	6.55089e+06	4.76722e+06	1.87091e+07	1.79779e+07	1.55221e+07	1.78918e+07	1.20521e+07	1.93941e+07	1.42703e+07	9.88276e+06	1.42167e+07	3.15434e+06	3.75338e+06	5.19058e+06	5.12749e+06	2.33622e+07	1.0359e+07	2.27911e+07	1.50776e+07	6.12789e+06	6.01006e+06	5.5774e+06	4.61726e+06	2.26022e+06	2.25275e+06	2.18362e+06	1.14593e+06	4.01644e+06
Com_30276_neg	UDP	C9 H14 N2 O12 P2	404.004	4.784	402.997	No results	No results	Full match	Nucleosides, nucleotides, and analogues	Pyrimidine nucleotides	Pyrimidine nucleotide sugars	Pyrimidine nucleotide sugars	0.434143	-1.20376	3.09783e-07	0.876812	1.21726	down	247755	378722	245298	451969	69151	56221.6	112149	70172.6	54120.6	55343	54558.1	98507.6	44936	63609	63946	77046.4	65704.5	124635	58663.3	92969.4	94193.6	55440	81219.7	740434	335566	230385	229807	187773	298371	250917	128450
Com_9517_neg	11-Epiprostaglandin E1	C20 H34 O5	336.23	8.184	335.222	Invalid mass	No results	No match	Lipids and lipid-like molecules	Fatty Acyls	Eicosanoids	Prostaglandins and related compounds	1.52752	0.611189	3.15551e-07	0.963768	1.39122	up	1.21925e+07	1.25806e+07	1.92901e+07	1.07051e+07	1.3777e+07	9.71745e+06	9.54822e+06	1.04936e+07	1.08502e+07	9.4405e+06	9.81185e+06	1.03897e+07	1.19132e+07	8.60921e+06	9.10244e+06	1.08226e+07	1.04655e+07	8.94393e+06	1.46305e+07	1.17533e+07	1.32112e+07	9.88274e+06	9.47021e+06	6.44419e+06	6.08954e+06	5.52648e+06	7.9317e+06	8.86466e+06	4.31125e+06	8.19638e+06	6.91575e+06
Com_103_neg	D-(-)-Quinic acid	C7 H12 O6	192.063	1.349	191.056	Full match	Full match	Full match	Organic oxygen compounds	Organooxygen compounds	Alcohols and polyols	Quinic acids and derivatives	4.85219	2.27864	3.47783e-07	0.847826	1.21884	up	6.06476e+07	5.92177e+07	5.76003e+07	5.45373e+07	1.26058e+08	4.15325e+08	3.56769e+08	5.71681e+08	3.75735e+08	3.68527e+08	4.05385e+08	2.06906e+08	4.19917e+07	3.30963e+08	4.04003e+08	9.7853e+08	5.26397e+08	2.07791e+08	5.03744e+08	2.8755e+08	4.60393e+08	2.6665e+08	2.92983e+08	9.53431e+07	4.17287e+07	7.98341e+07	5.02962e+07	5.01463e+07	6.73088e+07	6.87933e+07	8.78843e+07
Com_2596_neg	Dimetghyl 4-Hydroxyisophthalate	C10 H10 O5	210.053	5.767	209.045	No results	No results	Full match					0.648218	-0.625449	3.64415e-07	0.934783	1.18795	down	4.78028e+07	6.17488e+07	5.78706e+07	8.03248e+07	2.81693e+07	4.7496e+07	4.05615e+07	2.77532e+07	3.53769e+07	4.45622e+07	4.61072e+07	3.95363e+07	4.08754e+07	5.84048e+07	3.14592e+07	3.80301e+07	2.64911e+07	5.85017e+07	2.24315e+07	5.0602e+07	3.37764e+07	4.61919e+07	4.93496e+07	8.98314e+07	7.34914e+07	7.34908e+07	6.79435e+07	6.13444e+07	6.22591e+07	6.17453e+07	5.20116e+07
Com_767_neg	13(S)-HOTrE	C18 H30 O3	294.219	7.937	293.212	Full match	No results	Full match	Lipids and lipid-like molecules	Fatty Acyls	Lineolic acids and derivatives	Lineolic acids and derivatives	2.97688	1.5738	3.83919e-07	0.888889	1.22334	up	2.79874e+07	4.86408e+07	2.64635e+07	2.03439e+07	6.83298e+07	1.65108e+08	1.00577e+08	1.5786e+08	1.34734e+08	8.51565e+07	1.45458e+08	2.12637e+08	1.43411e+08	8.41644e+07	1.59461e+08	5.22581e+07	1.34265e+08	7.69957e+07	1.1523e+08	1.77743e+08	1.35824e+08	1.38716e+08	9.64112e+07	3.65212e+07	3.75993e+07	3.70196e+07	6.41735e+07	4.12781e+07	4.13758e+07	1.62821e+07	4.53717e+07
Com_24823_neg	Nigericin	C40 H68 O11	724.476	7.342	723.469	Full match	No results	No results	Organic oxygen compounds	Organooxygen compounds	Ethers	Ketals	0.619886	-0.689926	3.90291e-07	0.876812	1.19774	down	1.44751e+06	1.28144e+06	917719	925771	690595	1.37568e+06	509712	693176	652522	725219	707983	781175	538250	608366	604362	858477	622027	534514	577351	576398	518400	578781	540044	1.77993e+06	1.32085e+06	1.14441e+06	964097	1.46667e+06	1.10233e+06	1.1179e+06	913128
Com_9116_neg	FAHFA 4:0/18:2	C22 H38 O4	366.277	7.744	365.27	No results	Full match	No results					1.809	0.855194	4.46347e-07	0.922705	1.18607	up	7.37336e+06	7.02111e+06	7.75016e+06	6.51071e+06	8.51924e+06	1.0055e+07	5.879e+06	1.77202e+07	1.8433e+07	1.28528e+07	8.90579e+06	1.18406e+07	1.01798e+07	8.77446e+06	1.25507e+07	2.09502e+07	1.59125e+07	9.16508e+06	1.68981e+07	1.09032e+07	1.27993e+07	8.84929e+06	1.83963e+07	6.83199e+06	6.5373e+06	6.51521e+06	6.08578e+06	5.91142e+06	5.34065e+06	5.1978e+06	5.25223e+06
Com_20433_neg	Thr-Leu	C10 H20 N2 O4	232.142	5.039	231.135	No results	No results	Full match	Organic acids and derivatives	Carboxylic acids and derivatives	Amino acids, peptides, and analogues	Dipeptides	0.319758	-1.64495	5.25721e-07	0.896135	1.22279	down	1.69181e+06	520673	543156	626381	1.34744e+06	538638	348278	470067	365415	319067	268936	309313	279315	311331	503709	3.12052e+06	489118	318433	480491	288351	318222	308260	421236	2.13591e+06	1.7822e+06	1.72705e+06	1.6376e+06	2.05513e+06	1.77331e+06	4.29511e+06	2.16104e+06
Com_6582_neg	Maresin 1	C22 H32 O4	360.23	6.723	359.223	No results	Full match	No results	Lipids and lipid-like molecules	Fatty Acyls	Fatty acids and conjugates	Very long-chain fatty acids	3.4705	1.79514	5.46399e-07	0.826087	1.27412	up	3.23222e+06	3.1503e+06	3.41791e+06	3.87371e+06	6.71394e+06	1.88766e+07	2.24498e+07	2.02178e+07	2.35665e+07	2.3407e+07	2.34214e+07	1.60918e+07	2.46869e+07	2.56814e+07	1.9548e+07	1.91308e+07	1.69744e+07	1.91352e+07	3.07615e+07	2.30508e+07	2.34517e+07	2.28077e+07	1.74249e+07	4.54825e+06	4.41397e+06	5.55314e+06	6.29537e+06	3.69058e+06	6.67533e+06	4.17091e+06	5.00453e+06
Com_14063_neg	lipoamide	C8 H15 N O S2	205.058	1.433	204.051	No results	No results	Full match	Organoheterocyclic compounds	Dithiolanes	Lipoamides	Lipoamides	0.465991	-1.10163	5.582e-07	0.891304	1.23541	down	5.31578e+06	4.06981e+06	3.06481e+06	6.49808e+06	2.742e+06	1.84346e+06	1.54437e+06	620856	1.32217e+06	1.05079e+06	1.63327e+06	2.0572e+06	883082	1.41327e+06	1.59399e+06	2.63689e+06	1.23939e+06	1.4852e+06	815469	1.13702e+06	1.17051e+06	1.19118e+06	1.48103e+06	7.35036e+06	6.82408e+06	5.07272e+06	4.36324e+06	3.66767e+06	4.45096e+06	4.21268e+06	4.18151e+06
Com_7354_neg	Asp-Phe methyl ester	C14 H18 N2 O5	294.122	5.468	293.114	No results	No results	Full match					0.658783	-0.602126	6.12025e-07	0.874396	1.3065	down	1.04963e+07	9.86095e+06	9.87179e+06	1.07266e+07	1.24747e+07	2.1199e+07	1.54603e+07	1.24974e+07	1.25784e+07	1.27862e+07	1.31153e+07	1.99803e+07	2.64417e+07	8.14878e+06	1.96279e+07	1.52174e+07	2.28229e+07	1.59069e+07	1.06213e+07	1.69312e+07	1.19402e+07	1.18653e+07	2.43371e+07	1.95789e+07	1.98256e+07	1.95485e+07	2.36504e+07	2.28909e+07	2.39501e+07	1.98891e+07	2.0886e+07
Com_5391_neg	Lauric acid ethyl ester	C14 H28 O2	228.209	9.4	227.201	Full match	No results	Full match	Lipids and lipid-like molecules	Fatty Acyls	Fatty acid esters	Fatty acid esters	0.630499	-0.665433	6.21646e-07	0.922705	1.17157	down	2.01891e+07	1.8429e+07	1.50082e+07	1.20762e+07	3.92441e+07	9.7064e+06	1.47272e+07	1.1408e+07	1.19904e+07	1.91914e+07	7.91096e+06	1.75023e+07	1.60113e+07	1.10901e+07	2.0859e+07	9.10206e+06	1.11528e+07	1.17504e+07	1.32307e+07	1.14044e+07	9.52685e+06	9.07474e+06	1.24989e+07	2.22043e+07	2.34202e+07	1.73745e+07	1.61254e+07	2.30552e+07	2.2551e+07	2.27788e+07	2.05188e+07
Com_5599_neg	14,15-Leukotriene E4	C23 H37 N O5 S	439.236	9.476	438.229	Invalid mass	No results	No results	Lipids and lipid-like molecules	Fatty Acyls	Eicosanoids	Leukotrienes	28.1854	4.81688	6.55342e-07	0.92029	1.21795	up	315548	254731	327207	338016	252624	4.43356e+06	2.48221e+06	9.83406e+06	8.01178e+06	1.12796e+07	1.62177e+06	2.49247e+06	2.08423e+06	1.98172e+06	4.85497e+07	3.08255e+07	1.7535e+07	417688	5.08175e+06	4.33269e+06	2.50955e+06	5.6752e+06	2.3451e+07	269883	280675	286908	282891	259634	273800	285005	285658
Com_3517_neg	Ethyl-β-D-glucuronide	C8 H14 O7	222.074	1.398	221.066	Full match	No results	No results	Organic oxygen compounds	Organooxygen compounds	Carbohydrates and carbohydrate conjugates	O-glucuronides	0.407195	-1.29621	7.49049e-07	0.869565	1.21607	down	4.12684e+07	3.72117e+07	3.45703e+07	2.16868e+07	1.74688e+07	1.22503e+07	9.88141e+06	5.89455e+06	8.14764e+06	3.07065e+06	1.00488e+07	1.2696e+07	6.05625e+06	9.69393e+06	8.50317e+06	1.22146e+07	9.04309e+06	1.12647e+07	5.27424e+06	5.52707e+06	7.32272e+06	5.23981e+06	7.88388e+06	5.98806e+07	1.83964e+07	4.60117e+07	3.09518e+07	2.80368e+07	3.36668e+07	2.85686e+07	3.18664e+07
Com_6487_neg	Aldosterone	C21 H28 O5	360.197	11.836	359.19	Invalid mass	No results	No results	Lipids and lipid-like molecules	Steroids and steroid derivatives	Hydroxysteroids	21-hydroxysteroids	0.37713	-1.40687	7.50901e-07	0.925121	1.18929	down	9.21202e+06	1.18397e+07	5.95117e+06	6.38491e+06	6.1912e+06	7.76072e+06	8.43548e+06	7.90165e+06	2.81841e+06	2.23504e+06	5.64361e+06	8.8621e+06	4.32071e+06	2.30109e+06	3.72803e+06	7.84078e+06	2.14263e+06	3.2493e+06	3.19903e+06	6.02987e+06	1.05875e+07	9.64021e+06	2.72316e+06	8.26006e+06	9.68334e+06	9.92203e+06	1.2493e+07	9.24068e+06	2.27256e+07	1.40881e+07	1.93743e+07
Com_20874_neg	Caffeic acid	C9 H8 O4	180.046	4.1	179.038	Invalid mass	No results	No results	Phenylpropanoids and polyketides	Cinnamic acids and derivatives	Hydroxycinnamic acids and derivatives	Hydroxycinnamic acids	2.25501	1.17313	7.71799e-07	0.896135	1.34755	up	1.08392e+06	2.54165e+06	1.16045e+06	1.46666e+06	1.62217e+06	693685	882727	853167	803675	627546	664589	1.20623e+06	879010	677788	342362	447278	420125	968402	338558	951837	1.21078e+06	1.14976e+06	516584	539164	410727	387071	383105	358303	403330	249691	330642
Com_2498_neg	Prostaglandin D3	C20 H30 O5	350.209	6.261	349.202	Full match	No results	No results	Lipids and lipid-like molecules	Fatty Acyls	Eicosanoids	Prostaglandins and related compounds	1.81277	0.858195	9.71059e-07	0.92029	1.19544	up	5.60315e+07	4.56009e+07	6.03768e+07	7.49179e+07	7.27417e+07	7.22043e+07	7.58325e+07	7.11229e+07	7.32094e+07	8.30829e+07	7.59332e+07	6.52698e+07	7.80625e+07	8.0899e+07	2.69102e+07	2.41485e+07	6.85527e+07	7.14703e+07	8.21623e+07	6.88292e+07	7.53546e+07	7.19848e+07	7.54102e+07	4.63917e+07	4.50483e+07	2.79341e+07	2.27862e+07	2.64752e+07	2.65874e+07	4.3612e+07	3.6161e+07
Com_163_neg	Cholic acid	C24 H40 O5	408.287	7.363	407.28	Full match	Full match	Full match	Lipids and lipid-like molecules	Steroids and steroid derivatives	Bile acids, alcohols and derivatives	Trihydroxy bile acids, alcohols and derivatives	0.482651	-1.05095	1.00905e-06	0.939614	1.15844	down	1.9966e+08	2.49323e+08	9.87097e+07	2.51182e+08	3.08867e+08	1.46205e+08	1.44192e+08	1.54122e+08	7.32565e+07	1.42006e+08	1.1623e+08	2.06646e+08	6.57101e+07	4.64499e+07	2.31633e+08	7.56039e+08	1.98931e+08	2.0935e+08	6.00527e+07	2.00859e+08	6.05767e+07	1.88868e+08	2.46347e+08	3.11156e+08	3.26352e+08	2.99373e+08	3.86546e+08	5.31932e+08	3.488e+08	2.16267e+08	6.36224e+08
Com_1394_neg	Hydrocortisone acetate	C23 H32 O6	404.221	6.378	403.213	No results	No results	Full match	Lipids and lipid-like molecules	Steroids and steroid derivatives	Pregnane steroids	Gluco/mineralocorticoids, progestogins and derivatives	0.0439491	-4.50802	1.03596e-06	0.891304	1.30305	down	5.23516e+06	7.17252e+06	1.3727e+07	4.07035e+06	1.17777e+06	950542	1.13024e+06	901245	1.19505e+06	949087	1.00376e+06	887594	967811	1.12641e+06	740165	903956	802225	980459	994793	907261	987026	976212	770472	7.66474e+06	8.04676e+06	8.18042e+06	2.12141e+07	1.51872e+08	4.6962e+07	5.40057e+06	898719
Com_8450_neg	Prostaglandin H1	C20 H34 O5	336.23	7.499	335.223	Invalid mass	No match	No match	Lipids and lipid-like molecules	Fatty Acyls	Eicosanoids	Prostaglandins and related compounds	0.598699	-0.740098	1.09899e-06	0.859903	1.20491	down	1.23522e+07	9.75176e+06	1.5953e+07	1.47759e+07	2.06365e+07	7.27801e+06	5.34364e+06	5.71279e+06	4.86919e+06	5.04565e+06	5.41147e+06	6.36125e+06	5.75364e+06	5.00243e+06	5.97593e+06	6.95348e+06	6.11515e+06	6.19791e+06	7.88326e+06	6.80142e+06	6.22959e+06	5.15129e+06	5.72381e+06	1.40133e+07	1.43532e+07	1.37911e+07	1.79941e+07	1.03052e+07	7.20417e+06	1.07833e+07	1.17844e+07
Com_11208_neg	16α-Hydroxyestrone	C18 H22 O3	286.16	11.868	285.153	Invalid mass	No results	No results	Lipids and lipid-like molecules	Steroids and steroid derivatives	Estrane steroids	Estrogens and derivatives	8.94443	3.16099	1.10898e-06	0.915459	1.23019	up	454072	407114	472104	433276	283154	9.69373e+06	6.56168e+06	7.69926e+06	4.21119e+06	3.60546e+06	2.68937e+06	6.19809e+06	3.42049e+06	2.73535e+06	1.49484e+06	369631	1.44529e+06	645803	1.13326e+06	5.46505e+06	1.20607e+07	4.31633e+06	1.90536e+06	320652	369942	364767	357928	338106	338171	355532	372421
Com_837_neg	4-oxo-4,5,6,7-tetrahydrobenzo[b]furan-3-carboxylic acid	C9 H8 O4	180.042	5.329	179.035	Full match	Full match	No results					2.0722	1.05116	1.16824e-06	0.905797	1.17837	up	7.4435e+07	6.99576e+07	7.76235e+07	7.82059e+07	2.99673e+07	7.30145e+07	1.31018e+08	1.93248e+08	1.18889e+08	1.6322e+08	9.39607e+07	8.43919e+07	1.10366e+08	1.51963e+08	1.10682e+08	1.07927e+08	5.97477e+07	9.41755e+07	1.86774e+08	1.03116e+08	1.51603e+08	1.15448e+08	9.26096e+07	2.34059e+07	5.73481e+07	9.47148e+07	2.20522e+07	3.88077e+07	4.49992e+07	4.54354e+07	4.72388e+07
Com_5202_neg	Lysops 22:6	C28 H44 N O9 P	569.273	7.734	568.266	No results	No results	Full match	Lipids and lipid-like molecules	Glycerophospholipids	Glycerophosphoethanolamines	2-acyl-sn-glycero-3-phosphoethanolamines	14.172	3.82497	1.19879e-06	0.915459	1.18372	up	649137	582030	847811	621273	762070	3.7045e+06	2.07417e+06	3.54386e+07	2.17903e+07	1.69542e+07	9.68808e+06	2.92579e+06	9.14585e+06	1.29115e+06	2.12672e+07	1.83752e+07	9.02797e+06	522552	4.15118e+07	7.69944e+06	8.51276e+06	4.6116e+06	1.41379e+07	635639	593456	577836	549267	514146	2.97684e+06	548149	631105
Com_899_neg	3-Hydroxybenzoic acid	C7 H6 O3	138.031	5.464	137.024	Full match	Full match	Full match	Benzenoids	Benzene and substituted derivatives	Benzoic acids and derivatives	Hydroxybenzoic acid derivatives	1.58442	0.663952	1.20752e-06	0.888889	1.20498	up	8.67107e+07	9.66495e+07	7.6077e+07	8.86273e+07	1.39026e+08	1.53288e+08	1.49333e+08	1.48665e+08	1.73628e+08	1.36857e+08	1.67728e+08	1.2307e+08	1.68142e+08	1.65382e+08	1.49517e+08	1.70336e+08	1.14786e+08	1.33532e+08	1.69659e+08	1.67559e+08	1.60467e+08	1.56131e+08	1.25781e+08	6.01132e+07	8.65446e+07	5.54923e+07	1.05235e+08	9.37762e+07	7.86051e+07	6.95133e+07	9.23378e+07
Com_688_neg	6β-Prostaglandin I1	C20 H34 O5	400.246	8.01	399.238	Invalid mass	No results	No results	Lipids and lipid-like molecules	Fatty Acyls	Eicosanoids	Prostaglandins and related compounds	13.4954	3.7544	1.32277e-06	0.864734	1.26644	up	4.87137e+06	5.14663e+06	4.12065e+06	2.76449e+06	3.49929e+06	2.50774e+07	5.57513e+07	2.15924e+08	1.11984e+08	1.29258e+08	9.91301e+07	2.44657e+07	5.0279e+07	1.36693e+08	7.49306e+06	1.06415e+07	1.33714e+07	4.93419e+07	1.31475e+08	6.74576e+07	9.60474e+07	1.28224e+08	3.38067e+07	5.30557e+06	4.39131e+06	4.86855e+06	4.22884e+06	5.11283e+06	4.4574e+06	3.99682e+06	4.48446e+06
Com_5384_neg	16-(Hexopyranosyloxy)-7-hydroxy-8,9-epoxypimaran-18-oic acid	C26 H42 O10	514.277	5.67	559.274	Full match	No results	No results	Lipids and lipid-like molecules	Fatty Acyls	Fatty acyl glycosides	Fatty acyl glycosides of mono- and disaccharides	0.402268	-1.31377	1.60691e-06	0.917874	1.19467	down	2.38513e+07	2.77178e+07	2.05509e+07	2.4269e+07	5.65064e+06	1.05812e+07	9.94547e+06	9.45565e+06	1.12217e+07	5.19393e+06	1.14307e+07	1.42948e+07	1.5979e+07	8.0552e+06	4.50107e+06	9.60795e+06	1.17216e+07	1.1492e+07	1.18594e+07	1.07379e+07	1.13527e+07	1.2248e+07	8.95386e+06	2.57324e+07	3.91027e+07	1.66096e+07	3.36949e+07	4.39179e+06	2.19444e+07	2.77853e+07	2.33016e+07
Com_468_neg	Arachidic acid	C20 H40 O2	312.302	11.253	311.295	Full match	No results	Full match	Lipids and lipid-like molecules	Fatty Acyls	Fatty acids and conjugates	Long-chain fatty acids	0.439596	-1.18575	1.62154e-06	0.929952	1.13772	down	8.03687e+07	3.94371e+07	7.57361e+07	7.45259e+07	2.60903e+08	6.5798e+07	4.66266e+07	9.56835e+07	3.76367e+07	3.28269e+07	3.61549e+07	4.27173e+07	1.35549e+07	3.33107e+07	5.58048e+07	6.69935e+07	4.07429e+07	8.26659e+07	7.59561e+07	4.33561e+07	8.0879e+06	1.2691e+07	4.04519e+07	1.13524e+08	1.46582e+08	8.40008e+07	1.337e+08	2.25375e+08	1.3363e+08	2.12233e+08	1.4915e+08
Com_17056_neg	Lysops 22:5	C28 H46 N O9 P	571.289	6.867	570.281	No results	No results	Full match	Lipids and lipid-like molecules	Glycerophospholipids	Glycerophosphoethanolamines	2-acyl-sn-glycero-3-phosphoethanolamines	1.50567	0.590402	1.65663e-06	0.905797	1.21732	up	2.58993e+06	3.58341e+06	3.8496e+06	2.38324e+06	4.31744e+06	4.22472e+06	4.45129e+06	3.30559e+06	2.86962e+06	3.47943e+06	2.88798e+06	2.94902e+06	2.96788e+06	4.34372e+06	3.28098e+06	3.24866e+06	3.99253e+06	5.17623e+06	3.66063e+06	2.88713e+06	2.1238e+06	2.60933e+06	4.31464e+06	2.68859e+06	2.3356e+06	1.97092e+06	2.01421e+06	2.11786e+06	1.8884e+06	2.46397e+06	2.81278e+06
Com_20055_neg	N-Acetylglucosamine 1-phosphate	C8 H16 N O9 P	301.056	1.451	300.048	No results	No results	Full match					0.440772	-1.1819	2.29264e-06	0.852657	1.18312	down	4.29151e+06	2.86521e+06	1.5456e+06	3.32326e+06	640567	324426	328773	206955	458508	335537	572863	496207	716975	702351	988748	730790	324790	739188	171767	236983	266523	424013	449405	3.61899e+06	2.66174e+06	2.21238e+06	2.31296e+06	1.6165e+06	922169	650283	2.02526e+06
Com_9249_neg	2-(Formylamino)Benzoic Acid	C8 H7 N O3	165.042	5.749	164.035	No results	No results	Full match					4.58976	2.19842	2.50751e-06	0.821256	1.22537	up	919428	1.07444e+06	1.0694e+06	1.14512e+06	6.92596e+06	5.27925e+06	9.33841e+06	8.14588e+06	1.05242e+07	1.41836e+07	8.22207e+06	3.92644e+06	6.27859e+06	1.63493e+07	2.65747e+06	1.58943e+06	2.82658e+06	1.32834e+07	1.19894e+07	8.64384e+06	1.01694e+07	9.60412e+06	3.7276e+06	974019	1.42393e+06	1.57972e+06	1.97479e+06	1.79518e+06	1.55778e+06	1.25566e+06	1.18364e+06
Com_6021_neg	7-hydroxy-3-phenyl-4H-chromen-4-one	C15 H10 O3	238.063	6.455	237.056	Full match	No results	No results					0.314175	-1.67036	3.13213e-06	0.898551	1.29995	down	1.19599e+06	1.31074e+06	1.34514e+06	1.39036e+06	7.2927e+06	7.04777e+06	1.06209e+07	956209	8.18825e+06	1.63903e+07	5.20594e+06	4.77208e+06	4.79486e+06	5.9262e+06	3.0834e+06	1.09479e+07	4.70254e+06	5.8449e+06	2.34017e+06	5.30938e+06	2.28384e+06	3.61724e+06	1.8823e+06	7.92217e+06	6.17455e+06	7.94465e+06	1.69776e+07	4.22959e+07	2.33752e+07	3.60219e+07	2.5054e+07
Com_3565_neg	FAHFA 4:0/26:4	C30 H50 O4	474.371	9.676	473.364	No results	Full match	No results					2.77626	1.47314	3.20675e-06	0.888889	1.1075	up	1.62318e+07	7.96934e+06	1.00774e+07	5.95162e+06	3.51118e+07	2.47686e+07	2.54415e+07	6.21094e+07	2.8249e+07	4.95858e+07	2.06378e+07	2.86609e+07	2.17326e+07	2.43304e+07	7.54273e+07	8.65062e+07	4.57636e+07	1.95233e+07	2.54256e+07	2.64508e+07	2.50778e+07	1.90895e+07	4.86817e+07	7.51741e+06	7.4202e+06	2.39946e+07	6.91355e+06	8.15952e+06	1.43472e+07	1.53929e+07	1.53991e+07
Com_18266_neg	Kinetin 9-riboside	C15 H17 N5 O5	347.121	4.998	346.114	No results	No results	Full match	Nucleosides, nucleotides, and analogues	Purine nucleosides	Not available	Purine nucleosides	0.563828	-0.826674	3.49332e-06	0.852657	1.16317	down	3.25898e+06	3.6757e+06	3.56623e+06	3.55704e+06	2.40283e+06	1.23176e+06	1.55315e+06	1.26785e+06	1.17763e+06	1.673e+06	948238	2.14039e+06	1.35085e+06	1.25292e+06	872235	1.38708e+06	927562	1.30345e+06	712794	964093	1.53403e+06	1.10608e+06	955931	4.34684e+06	2.8072e+06	2.49072e+06	2.12859e+06	1.52929e+06	4.31702e+06	4.11626e+06	2.8266e+06
Com_3813_neg	LPG 18:0	C24 H49 O9 P	512.317	10.574	511.309	No results	Invalid mass	No results	Lipids and lipid-like molecules	Glycerophospholipids	Glycerophosphoglycerols	Phosphatidylglycerols	7.00673	2.80874	3.75112e-06	0.922705	1.34067	up	1.07083e+07	9.12667e+06	1.58456e+07	1.01062e+07	1.67344e+07	4.22931e+06	5.8412e+06	4.71987e+06	3.54249e+06	4.16198e+06	1.71584e+06	1.65565e+06	1.66536e+06	1.90905e+06	7.72949e+07	5.60695e+07	1.44448e+07	3.00577e+06	6.19654e+06	2.7533e+06	4.50609e+06	3.64475e+06	2.51911e+07	1.55193e+06	1.21826e+06	1.70856e+06	3.38058e+06	2.70715e+06	2.07221e+06	2.30851e+06	1.66786e+06
Com_20256_neg	8-Hydroxyguanosine	C10 H13 N5 O6	299.087	5.163	298.08	No results	No results	Full match	Nucleosides, nucleotides, and analogues	Purine nucleosides	Not available	Purine nucleosides	0.536642	-0.897968	3.89725e-06	0.862319	1.11714	down	1.97391e+06	706220	1.59049e+06	909576	1.26992e+06	449333	929767	457373	710162	981917	722267	494630	1.15832e+06	1.99996e+06	477094	467447	622521	548470	913831	3.03045e+06	878575	649535	497829	1.4111e+06	1.68042e+06	1.56628e+06	1.4074e+06	1.67358e+06	2.35003e+06	3.12322e+06	1.5866e+06
Com_6020_neg	Liquiritigenin	C15 H12 O4	256.073	6.46	237.056	No results	Full match	No results	Phenylpropanoids and polyketides	Flavonoids	Flavans	Flavanones	0.317815	-1.65374	4.30158e-06	0.896135	1.30183	down	1.10239e+06	1.20816e+06	1.23987e+06	1.28154e+06	7.2927e+06	7.04777e+06	1.06209e+07	881372	8.5264e+06	1.63903e+07	5.20594e+06	4.77208e+06	5.01083e+06	6.40837e+06	3.0834e+06	1.09479e+07	4.70254e+06	5.8449e+06	2.34017e+06	5.30938e+06	2.64663e+06	3.83856e+06	2.09589e+06	7.92217e+06	6.17455e+06	7.94465e+06	1.69776e+07	4.22959e+07	2.33752e+07	3.60219e+07	2.5054e+07
Com_8213_neg	D-Raffinose	C18 H32 O16	504.169	1.305	503.162	Full match	Full match	Full match	Organic oxygen compounds	Organooxygen compounds	Carbohydrates and carbohydrate conjugates	Oligosaccharides	0.522594	-0.936238	4.32754e-06	0.903382	1.09995	down	3.07803e+06	1.32724e+06	2.24735e+06	3.60108e+06	2.33761e+06	3.26484e+06	1.42758e+06	1.01094e+06	914047	404125	1.4566e+06	1.49209e+06	2.23042e+07	995176	819105	4.40397e+06	1.38236e+06	924769	912606	872820	1.1068e+06	890883	872368	4.95582e+06	8.67772e+06	6.14165e+06	6.50895e+06	2.58908e+06	3.50765e+06	5.6287e+06	5.51628e+06
Com_7643_neg	1a,1b-Dihomo prostaglandin E1	C22 H38 O5	364.261	8.685	363.254	Invalid mass	No results	No results	Lipids and lipid-like molecules	Fatty Acyls	Eicosanoids	Prostaglandins and related compounds	0.55093	-0.86006	4.42367e-06	0.881643	1.13669	down	6.77741e+06	8.65654e+06	1.71671e+07	7.91073e+06	7.61353e+06	7.95101e+06	1.6996e+07	9.60453e+06	1.11041e+07	1.18456e+07	5.36267e+06	1.24709e+07	3.40482e+06	9.16704e+06	1.53206e+07	2.50626e+07	5.79555e+06	2.11808e+07	9.41313e+06	1.96321e+07	1.3084e+07	8.3005e+06	7.71119e+06	2.59418e+07	2.73992e+07	3.20167e+07	2.11194e+07	1.77186e+07	1.0161e+07	1.59875e+07	2.61047e+07
Com_21538_neg	lithocholic acid 3-sulfate	C24 H40 O6 S	456.254	7.729	455.247	No results	No results	Full match					1.5315	0.614943	5.5602e-06	0.86715	1.10382	up	1.31271e+06	1.13106e+06	1.40597e+06	1.24186e+06	1.39385e+06	2.01497e+06	2.00539e+06	1.46694e+06	1.08563e+06	2.04793e+06	1.18558e+06	2.54921e+06	1.58029e+06	1.82008e+06	2.04955e+06	2.1497e+06	2.22571e+06	2.75736e+06	965467	1.80393e+06	1.4434e+06	1.54077e+06	2.67223e+06	1.05412e+06	1.3364e+06	1.32273e+06	1.25838e+06	852637	868723	944853	1.0466e+06
Com_3162_neg	Tetrahydroaldosterone	C21 H32 O5	364.225	6.602	363.218	No results	No results	Full match	Organoheterocyclic compounds	Oxepanes	Not available	Oxepanes	2.07208	1.05108	5.61488e-06	1	1.2745	up	2.90426e+07	2.84644e+07	3.31284e+07	3.19079e+07	4.86579e+07	4.45762e+07	4.61573e+07	4.41384e+07	4.82226e+07	4.57028e+07	4.22242e+07	4.27493e+07	4.32779e+07	6.55278e+07	3.32045e+07	3.31663e+07	3.54624e+07	4.69749e+07	4.86608e+07	3.95722e+07	4.33748e+07	4.05227e+07	3.65417e+07	2.54571e+07	2.33945e+07	2.49293e+07	2.72322e+06	2.24183e+07	9.47626e+06	1.45164e+07	2.24374e+07
Com_155_neg	DL-α-Methoxyphenylacetic acid	C9 H10 O3	166.063	5.607	165.055	Full match	Full match	Full match	Benzenoids	Benzene and substituted derivatives	Benzylethers	Benzylethers	3.96277	1.98651	5.92323e-06	0.862319	1.09271	up	5.89139e+07	7.20104e+07	6.61829e+07	5.08711e+07	9.39176e+07	1.9002e+08	2.19268e+08	4.91398e+08	1.12012e+08	3.0492e+08	3.34023e+08	2.26126e+07	4.55224e+07	3.61932e+08	7.98307e+07	2.79311e+08	7.12763e+07	1.17263e+08	3.38202e+08	5.35631e+08	3.17766e+08	2.28417e+08	2.31703e+08	5.43091e+07	5.92477e+07	6.27072e+07	9.31762e+07	9.60886e+06	3.01825e+07	3.98824e+07	3.14567e+07
Com_307_neg	2-(3-methylbenzoyl)benzoic acid	C15 H12 O3	240.079	6.869	479.15	Full match	No results	No results					0.201757	-2.30931	6.04531e-06	0.925121	1.39384	down	728027	723724	756665	813973	4.88862e+07	2.67041e+07	3.21746e+07	8.23454e+06	3.78676e+07	6.65603e+07	2.61276e+07	2.22395e+07	2.47447e+07	9.03501e+07	3.69405e+07	1.08649e+08	1.6163e+07	1.89883e+07	9.48315e+06	2.03282e+07	2.44165e+07	1.16854e+07	2.97364e+07	3.69855e+07	3.57404e+07	4.51401e+07	1.56227e+08	2.87179e+08	1.43626e+08	3.28022e+08	4.41212e+08
Com_3201_neg	15-keto Prostaglandin E1	C20 H32 O5	352.228	9.703	351.221	Invalid mass	No results	No results	Lipids and lipid-like molecules	Fatty Acyls	Eicosanoids	Prostaglandins and related compounds	0.454995	-1.13608	7.30163e-06	0.881643	1.13158	down	5.87535e+07	2.98203e+07	3.68188e+07	1.53803e+07	7.41384e+06	1.31985e+07	2.81442e+07	4.45624e+07	2.71111e+07	3.3273e+07	2.1516e+07	1.55424e+07	1.60257e+07	4.06234e+07	4.70505e+07	2.1921e+07	7.27287e+06	3.4951e+07	1.91005e+07	2.88315e+07	1.64721e+07	1.97409e+07	4.1677e+07	2.81165e+07	1.53504e+07	8.61818e+07	1.02349e+08	6.38037e+07	5.76889e+07	5.93035e+07	5.56745e+07
Com_4005_neg	12-oxo Phytodienoic Acid	C18 H28 O3	292.204	7.632	291.196	Full match	No results	No results	Lipids and lipid-like molecules	Fatty Acyls	Eicosanoids	Prostaglandins and related compounds	2.47466	1.30723	8.28715e-06	0.852657	1.12449	up	9.13658e+06	1.37017e+07	7.23052e+06	7.69255e+06	5.62995e+07	4.78249e+07	3.76357e+07	5.49892e+07	4.42803e+07	2.66676e+07	5.25287e+07	4.79501e+07	5.3319e+07	3.0389e+07	2.48953e+07	1.76592e+07	2.72515e+07	2.8715e+07	2.66041e+07	4.64209e+07	4.56729e+07	4.73209e+07	2.35115e+07	1.30847e+07	1.22222e+07	1.51714e+07	2.2825e+07	1.26792e+07	1.24708e+07	1.15764e+07	1.54249e+07
Com_10625_neg	3-[(methoxycarbonyl)amino]-2,2,3-trimethylbutanoic acid	C9 H17 N O4	203.116	4.82	202.108	Full match	No results	Full match					0.4061	-1.30009	8.36192e-06	0.905797	1.18292	down	1.12181e+06	1.23657e+06	987239	1.20279e+06	1.39618e+07	1.61832e+06	2.02397e+06	1.49281e+06	1.25216e+06	1.89412e+06	1.40997e+06	1.77629e+06	1.58461e+06	1.78887e+06	1.37131e+06	1.56072e+06	945775	2.39345e+06	1.1972e+06	1.43051e+06	1.37972e+06	1.62767e+06	1.48147e+06	2.2118e+06	2.47357e+06	2.73709e+06	1.03773e+06	9.62882e+06	4.04107e+06	7.75293e+06	5.5783e+06
Com_25076_neg	8,15-Dihete	C20 H32 O4	336.231	8.814	335.223	No results	No results	Full match					1.73564	0.795469	9.0998e-06	0.922705	1.1223	up	491385	325014	542399	427399	720168	443489	517362	599340	1.74034e+06	1.12964e+06	761493	519879	607731	1.29235e+06	631076	524427	789198	761123	717708	898865	1.2703e+06	838303	663660	383768	447183	412621	488732	400153	394821	421427	469160
Com_2561_neg	Glycitein	C16 H12 O5	284.068	6.721	283.061	Full match	Full match	No results	Phenylpropanoids and polyketides	Isoflavonoids	Isoflav-2-enes	Isoflavones	7.62104	2.92999	9.17248e-06	0.838164	1.11796	up	3.69283e+06	2.19427e+06	3.16812e+06	1.85127e+06	1.27605e+06	9.04637e+07	2.28571e+07	3.65625e+07	3.09705e+07	2.65165e+07	9.02094e+07	6.46622e+06	3.81192e+07	2.82501e+07	4.12028e+06	6.82054e+06	2.51148e+06	1.62492e+07	4.50623e+07	1.48506e+07	2.20453e+07	2.94494e+07	1.47645e+07	2.56197e+06	2.10455e+06	2.34296e+06	2.96701e+06	5.01466e+06	5.26791e+06	6.25164e+06	8.25927e+06
Com_4468_neg	DL-Malic acid	C4 H6 O5	134.021	1.495	133.014	Full match	Full match	Full match	Organic acids and derivatives	Hydroxy acids and derivatives	Beta hydroxy acids and derivatives	Beta hydroxy acids and derivatives	0.409545	-1.28791	9.35355e-06	0.876812	1.23223	down	6.21824e+06	3.74393e+06	3.75104e+06	4.34582e+06	8.52364e+06	3.49303e+07	2.01986e+07	8.1613e+06	9.70814e+06	7.69541e+06	1.27426e+07	4.05682e+07	1.2277e+07	6.72497e+06	1.74012e+07	1.13323e+07	1.46186e+07	1.46344e+07	6.52364e+06	1.53641e+07	1.16808e+07	8.89593e+06	1.82167e+07	2.62298e+07	4.35254e+07	2.66305e+07	3.45013e+07	2.14782e+07	3.62745e+07	6.75307e+07	6.51584e+07
Com_10960_neg	(±)10(11)-EpDPA	C22 H32 O3	344.235	8.072	343.228	Full match	No results	Full match					2.49451	1.31876	1.05802e-05	0.874396	1.13262	up	981770	1.3539e+06	1.35438e+06	1.547e+06	1.76856e+06	4.65129e+06	3.5854e+06	9.49824e+06	6.54966e+06	3.92293e+06	5.51516e+06	2.43269e+06	2.62049e+06	4.78987e+06	2.44504e+06	3.11719e+06	2.48643e+06	4.37399e+06	1.33595e+07	3.44535e+06	4.28113e+06	4.69652e+06	2.60657e+06	1.34585e+06	1.10117e+06	1.13824e+06	1.46687e+06	1.25799e+06	1.17551e+06	769123	1.96326e+06
Com_5443_neg	Hydrocinnamic acid	C9 H10 O2	150.068	5.937	149.061	Full match	No results	Full match	Phenylpropanoids and polyketides	Phenylpropanoic acids	Not available	Phenylpropanoic acids	2.89584	1.53398	1.11891e-05	0.809179	1.1126	up	4.66382e+06	4.98007e+06	4.92279e+06	4.78691e+06	5.73007e+06	1.25484e+07	1.05362e+07	2.28367e+07	1.6703e+07	3.37323e+07	1.1311e+07	1.60033e+07	9.98675e+06	1.34999e+07	5.0488e+07	3.28473e+07	2.2558e+07	7.03982e+06	2.50662e+07	2.26687e+07	2.22582e+07	1.47947e+07	3.34897e+07	6.22723e+06	6.49086e+06	6.12631e+06	5.54535e+06	4.72033e+06	5.57295e+06	4.75369e+06	5.05388e+06
Com_372_neg	Thromboxane B3	C20 H32 O6	368.22	6.185	367.212	Full match	No results	Full match	Lipids and lipid-like molecules	Fatty Acyls	Eicosanoids	Thromboxanes	1.59842	0.676648	1.29324e-05	0.92029	1.13825	up	1.8762e+08	1.89898e+08	2.05397e+08	2.27277e+08	1.6046e+08	2.52489e+08	2.47613e+08	2.52704e+08	2.58229e+08	1.6334e+08	2.706e+08	2.44581e+08	3.0583e+08	2.7295e+08	1.24745e+08	1.53488e+08	1.98654e+08	2.67327e+08	1.69188e+08	1.81605e+08	1.54197e+08	2.64694e+08	1.40084e+08	1.66713e+08	1.60744e+08	1.61734e+08	1.12246e+08	1.52801e+08	1.35643e+08	1.39655e+08	3.98635e+07
Com_25992_neg	(±)19(20)-DiHDPA	C22 H34 O4	380.255	8.531	379.249	Invalid mass	No results	No results					1.60456	0.68218	1.2939e-05	0.86715	1.08826	up	432654	854991	596743	380741	1.0672e+06	988775	660847	1.20618e+06	1.16595e+06	1.13199e+06	1.35186e+06	937966	1.00295e+06	1.14881e+06	1.22729e+06	973238	1.07105e+06	981372	841734	1.14026e+06	895584	1.35966e+06	887659	510811	826014	478388	612892	529852	683420	506944	955491
Com_12349_neg	ST 24:1;O3;S	C24 H40 O6 S	456.254	7.079	455.246	No results	Full match	Full match					1.63183	0.706493	1.32533e-05	0.84058	1.09367	up	3.74195e+06	4.7977e+06	4.43422e+06	4.46639e+06	3.3534e+06	8.37678e+06	1.11014e+07	8.57797e+06	7.91185e+06	8.0154e+06	7.80465e+06	1.09091e+07	8.78901e+06	8.24889e+06	9.91881e+06	1.05279e+07	8.57901e+06	9.84928e+06	6.42277e+06	9.69736e+06	9.77418e+06	8.96638e+06	1.13573e+07	3.67068e+06	3.42308e+06	4.389e+06	4.72885e+06	4.29977e+06	6.18382e+06	5.92613e+06	4.69566e+06
Com_11840_neg	3-Hydroxydecanoic acid	C10 H20 O3	188.141	7.006	187.134	Full match	Full match	Full match	Organic acids and derivatives	Hydroxy acids and derivatives	Medium-chain hydroxy acids and derivatives	Medium-chain hydroxy acids and derivatives	3.84198	1.94185	1.34707e-05	0.826087	1.16913	up	644472	1.38905e+06	745084	718958	3.70248e+06	5.52537e+06	6.99744e+06	4.77768e+06	7.73089e+06	1.23938e+07	6.62213e+06	6.76511e+06	8.19187e+06	1.04332e+07	3.85895e+06	1.62065e+06	1.96929e+06	9.97858e+06	9.36008e+06	8.6518e+06	9.28498e+06	7.46005e+06	3.43186e+06	1.31798e+06	1.06197e+06	1.13959e+06	2.20202e+06	1.43664e+06	2.02121e+06	1.45945e+06	1.15182e+06
Com_197_neg	3,8,9-trihydroxy-10-propyl-3,4,5,8,9,10-hexahydro-2H-oxecin-2-one	C12 H20 O5	244.131	5.57	243.124	Full match	No results	No results					2.355	1.23572	1.41166e-05	0.852657	1.08188	up	7.09206e+07	7.4774e+07	6.8375e+07	2.02773e+08	5.90982e+07	1.04675e+08	1.09805e+08	1.91231e+08	1.27026e+08	1.31935e+08	1.28247e+08	1.43006e+08	1.29541e+08	1.18154e+08	5.98905e+08	5.47424e+07	2.16785e+08	1.17086e+08	1.52771e+08	9.46151e+07	1.54522e+08	6.16151e+07	1.85919e+08	7.60169e+07	6.65399e+07	7.29478e+07	7.4975e+07	7.27943e+07	2.07567e+07	7.34648e+07	3.68895e+07
Com_2769_neg	Dantron	C14 H8 O4	240.042	6.242	239.035	Full match	Full match	No results	Benzenoids	Anthracenes	Anthraquinones	Anthraquinones	13.861	3.79296	1.42642e-05	0.871981	1.13989	up	1.63154e+06	1.59118e+06	1.76558e+06	1.68489e+06	1.60277e+06	3.58616e+06	1.05985e+07	1.13916e+07	3.42599e+07	8.9514e+07	2.4409e+07	5.41771e+06	4.0469e+07	3.07336e+07	1.04637e+06	1.05857e+06	1.16534e+06	2.56551e+07	3.93517e+07	1.03647e+07	5.07895e+07	1.86226e+07	1.62381e+06	1.23662e+06	1.36995e+06	1.17188e+06	1.41783e+06	1.3507e+06	1.1479e+06	1.19544e+06	1.20065e+06
Com_12175_neg	L-Malate	C4 H6 O5	134.022	1.883	133.014	No results	No results	Full match	Organic acids and derivatives	Hydroxy acids and derivatives	Beta hydroxy acids and derivatives	Beta hydroxy acids and derivatives	0.404778	-1.3048	1.49726e-05	0.869565	1.18801	down	1.59831e+06	1.52747e+06	1.48479e+06	1.62159e+06	1.64843e+06	7.13945e+06	4.42836e+06	2.1662e+06	2.2977e+06	1.79611e+06	2.95038e+06	8.74338e+06	1.96892e+06	1.55355e+06	3.53053e+06	2.05964e+06	3.49676e+06	3.45763e+06	1.53294e+06	3.31909e+06	2.5341e+06	2.0105e+06	4.16052e+06	5.73129e+06	7.84662e+06	4.86131e+06	5.5246e+06	4.4009e+06	1.34046e+07	1.41356e+07	1.1664e+07
Com_2456_neg	1-(1,8-dihydroxy-3,6-dimethyl-2-naphthyl)ethan-1-one	C14 H14 O3	230.094	5.479	229.087	Full match	No results	No results					0.551959	-0.857366	1.51009e-05	0.913043	1.05693	down	2.56426e+07	2.83277e+07	1.1835e+07	1.32204e+08	1.54665e+07	1.03985e+07	3.20098e+07	2.02062e+07	2.44806e+07	3.50533e+07	2.79308e+07	2.07315e+07	2.44292e+07	3.1766e+07	1.68482e+07	1.54574e+07	1.22241e+07	2.13571e+07	2.22632e+07	6.30072e+06	2.41608e+07	2.63919e+07	2.32088e+07	4.52224e+07	4.78291e+07	5.57222e+07	9.4037e+07	2.75786e+07	2.56468e+07	3.25612e+07	4.05481e+07
Com_28016_neg	FAHFA 18:1/20:3	C38 H66 O4	586.493	10.419	585.486	No results	Invalid mass	No results					2.87859	1.52536	1.86415e-05	0.847826	1.04431	up	215667	136151	155916	186937	129504	545899	261444	1.05727e+06	423161	196001	1.02461e+06	308493	312484	329500	1.14911e+06	1.44676e+06	552653	313132	672376	275872	133266	367164	388993	139547	144626	162147	238797	153512	141691	172067	140998
Com_24608_neg	acetoacetate	C4 H6 O3	102.032	5.946	101.024	No results	No results	Full match	Organic acids and derivatives	Keto acids and derivatives	Beta-keto acids and derivatives	Beta-keto acids and derivatives	1.82234	0.865792	1.86981e-05	0.980676	1.06514	up	511069	509190	616807	659081	507623	1.54432e+06	768088	483175	607758	498489	592691	1.20184e+06	596371	549917	1.4215e+06	660876	1.89639e+06	1.43813e+06	567063	1.38704e+06	535114	616136	1.03647e+06	515096	470917	473635	498361	477128	418753	432059	437556
Com_4862_neg	2,4-Dimethylphenol	C8 H10 O	122.073	5.627	121.066	Full match	No results	No results	Benzenoids	Benzene and substituted derivatives	Xylenes	Xylenols	2.78904	1.47977	2.11816e-05	0.845411	1.06857	up	5.83604e+06	7.31316e+06	6.56428e+06	5.8374e+06	5.64705e+06	1.45404e+07	1.94586e+07	3.50963e+07	1.10751e+07	7.57823e+06	2.64571e+07	9.23397e+06	8.11944e+06	2.6935e+07	6.45971e+06	2.19918e+07	9.15489e+06	1.14198e+07	2.59564e+07	4.14998e+07	3.43511e+07	1.76602e+07	2.02121e+07	6.84285e+06	8.26141e+06	7.52924e+06	4.53049e+06	3.71315e+06	4.71278e+06	5.33451e+06	1.02959e+06
Com_6920_neg	Lauric acid	C12 H24 O2	200.177	8.566	199.17	Full match	No results	Full match	Lipids and lipid-like molecules	Fatty Acyls	Fatty acids and conjugates	Medium-chain fatty acids	0.588659	-0.764496	2.25435e-05	0.89372	1.04143	down	4.8398e+06	8.57714e+06	4.91729e+06	4.10172e+06	2.81525e+07	3.60423e+06	3.35558e+06	2.65581e+06	2.96238e+06	2.86517e+06	2.37162e+06	6.70378e+06	2.72533e+06	1.73582e+06	7.77232e+06	531106	1.68144e+06	4.53019e+06	2.20526e+06	3.2312e+06	2.15316e+06	2.56192e+06	2.68852e+06	7.90186e+06	1.04366e+07	7.57931e+06	7.64914e+06	6.73134e+06	7.89185e+06	5.67535e+06	5.39224e+06
Com_5945_neg	Oxoadipic Acid	C6 H8 O5	160.037	1.461	159.03	No results	No results	Full match	Organic acids and derivatives	Keto acids and derivatives	Medium-chain keto acids and derivatives	Medium-chain keto acids and derivatives	0.489766	-1.02984	2.37132e-05	0.905797	1.0323	down	1.92151e+07	9.68396e+06	1.8009e+07	2.31765e+07	1.1369e+07	1.38413e+07	4.3477e+06	6.5133e+06	9.69437e+06	1.68016e+07	4.91791e+06	1.63393e+07	8.97382e+06	9.80874e+06	9.32188e+06	1.27947e+07	1.178e+06	1.0328e+07	1.35675e+06	9.68909e+06	1.01424e+07	9.43803e+06	3.83748e+06	3.84803e+07	3.1322e+07	2.74894e+07	2.41379e+07	1.59258e+07	1.42306e+07	1.53614e+07	1.95512e+07
Com_8206_neg	albiflorin	C23 H28 O11	444.181	7.485	479.15	Invalid mass	No results	No results	Lipids and lipid-like molecules	Prenol lipids	Terpene glycosides	Terpene glycosides	0.223214	-2.1635	2.76466e-05	0.857488	1.16244	down	954924	995431	1.11112e+06	1.00895e+06	4.04572e+06	1.56944e+06	1.43652e+06	982794	1.25256e+06	3.59273e+06	946695	909038	957370	7.82697e+06	1.90168e+06	6.07796e+06	878418	1.85091e+06	953307	854172	887711	907623	857107	1.5693e+06	1.75456e+06	2.23888e+06	1.00287e+07	1.9996e+07	844442	1.7502e+07	2.85287e+07
Com_5688_neg	Undecanedioic acid	C11 H20 O4	216.136	5.991	215.129	No results	No results	Full match	Lipids and lipid-like molecules	Fatty Acyls	Fatty acids and conjugates	Medium-chain fatty acids	0.607019	-0.720186	2.85856e-05	0.86715	1.01829	down	1.53558e+07	9.58276e+06	1.77442e+07	2.63361e+07	3.66679e+07	8.64796e+06	1.47525e+07	2.03028e+07	1.43172e+07	1.63828e+07	1.57996e+07	1.05265e+07	1.66108e+07	2.02872e+07	1.1649e+07	1.12361e+07	3.56852e+06	1.2376e+07	1.48956e+07	8.47674e+06	1.39237e+07	9.291e+06	1.64036e+07	2.73159e+07	2.60753e+07	2.51711e+07	2.75759e+07	1.56522e+07	3.23596e+07	2.88712e+07	2.24299e+07
Com_11916_neg	Gluconic acid	C6 H12 O7	196.058	1.286	195.051	Full match	Full match	Full match	Organic oxygen compounds	Organooxygen compounds	Carbohydrates and carbohydrate conjugates	Sugar acids and derivatives	0.52559	-0.927991	3.78443e-05	0.838164	1.0275	down	3.16452e+06	2.23754e+06	1.99468e+06	2.0739e+06	5.09016e+06	4.38624e+06	2.06727e+06	6.91749e+06	2.61693e+06	7.26012e+06	2.49693e+06	2.7281e+06	1.72483e+06	2.39438e+06	1.45966e+07	4.7367e+06	8.04652e+06	947091	2.69821e+06	1.92706e+06	2.18213e+06	1.75004e+06	8.22686e+06	7.90726e+06	5.56994e+06	9.40368e+06	1.04771e+07	3.55816e+06	8.99651e+06	7.62217e+06	8.13241e+06
Com_1094_neg	4,5-Dicaffeoylquinic acid	C25 H24 O12	516.127	5.401	515.119	Full match	No results	No results	Organic oxygen compounds	Organooxygen compounds	Alcohols and polyols	Quinic acids and derivatives	2.79434	1.48251	4.44629e-05	0.908213	1.00088	up	3.46725e+07	3.10572e+07	3.42614e+07	5.06631e+07	9.24908e+06	6.52676e+07	5.55243e+07	1.61994e+08	6.34901e+07	8.10204e+07	4.64734e+07	2.6736e+07	4.12759e+07	5.81785e+07	9.22026e+07	4.17969e+07	4.12973e+07	6.20753e+06	1.44573e+08	6.52424e+07	1.14295e+08	5.49599e+07	5.05036e+07	2.79104e+07	2.99465e+07	2.82058e+07	2.39278e+07	1.91301e+07	1.61626e+07	2.02787e+07	1.8643e+07
Com_22064_neg	N-Methylthreonine	C5 H11 N O3	133.074	1.332	178.072	No results	Full match	Full match	Organic acids and derivatives	Carboxylic acids and derivatives	Amino acids, peptides, and analogues	L-alpha-amino acids	0.552887	-0.854944	4.68328e-05	0.852657	1.00403	down	1.38814e+06	1.38801e+06	1.75606e+06	1.31554e+06	595843	545467	773301	663154	551350	766943	496437	763242	223055	974784	468873	399031	1.04974e+06	2.21175e+06	130396	546911	395259	488997	668953	1.81941e+06	1.2633e+06	1.40929e+06	970817	1.07171e+06	1.54227e+06	1.50633e+06	977281
Com_6323_neg	19(R)-hydroxy Prostaglandin A2	C20 H30 O5	332.199	6.78	331.191	Invalid mass	No results	No results	Lipids and lipid-like molecules	Fatty Acyls	Eicosanoids	Prostaglandins and related compounds	2.02426	1.01739	5.52019e-05	0.879227	1.01666	up	1.23268e+07	9.81691e+06	1.37859e+07	1.18753e+07	1.79546e+07	2.65567e+07	2.63959e+07	2.52226e+07	2.43101e+07	2.97619e+07	2.54741e+07	2.26193e+07	3.87686e+06	2.95685e+07	2.804e+07	3.41209e+07	2.42474e+07	2.37452e+07	2.93191e+07	2.78055e+07	2.82289e+07	2.27258e+07	2.62773e+07	1.20043e+07	1.12037e+07	1.21973e+07	1.13475e+07	1.18927e+07	1.2936e+07	1.21546e+07	9.9537e+06
Com_12022_neg	Rutin	C27 H30 O16	610.154	5.468	609.146	Full match	Full match	No results	Phenylpropanoids and polyketides	Flavonoids	Flavonoid glycosides	Flavonoid-3-O-glycosides	2.99553	1.58281	6.0415e-05	0.927536	1.04519	up	856116	836945	946488	935844	547400	969594	3.37901e+06	1.25012e+06	3.44173e+06	3.15223e+06	3.41109e+06	1.04665e+06	1.13794e+07	3.35023e+06	914618	1.07934e+06	884232	1.19041e+06	5.55347e+06	2.75073e+06	2.73911e+06	2.30796e+06	919649	787125	740404	757528	712741	649705	628340	698279	791506
Com_1619_neg	Gallic acid	C7 H6 O5	170.021	5.256	169.014	Full match	Full match	Full match	Benzenoids	Benzene and substituted derivatives	Benzoic acids and derivatives	Gallic acids	1.69627	0.762362	6.8141e-05	0.833333	1.00468	up	6.42874e+07	5.94645e+07	6.64006e+07	6.36818e+07	4.02152e+07	4.75681e+07	7.77835e+07	6.52145e+07	7.46946e+07	7.07633e+07	2.82319e+07	6.09419e+07	8.66768e+07	9.23805e+07	3.07092e+07	3.08656e+07	3.9852e+07	6.86603e+07	9.45862e+07	6.08367e+07	1.17322e+08	8.41771e+07	5.19829e+07	4.08993e+07	4.70147e+07	4.48614e+07	3.60864e+07	3.39997e+07	3.64973e+07	4.10766e+07	4.18396e+07
Com_13181_neg	JWH 018 N-(5-hydroxypentyl) β-D-Glucuronide	C30 H31 N O8	533.211	9.119	532.204	Invalid mass	No results	No results	None	None	None	None	0.572313	-0.805124	7.9395e-05	0.826087	1.22282	down	1.57434e+06	2.09194e+06	1.03228e+06	1.02464e+06	1.73141e+06	3.92316e+06	6.48585e+06	3.54107e+06	2.14077e+06	4.19179e+06	3.76246e+06	5.67648e+06	4.87152e+06	2.7366e+06	5.34497e+06	1.90673e+06	3.54166e+06	4.78798e+06	1.64955e+06	1.85682e+06	3.31409e+06	3.39839e+06	2.5686e+06	3.44999e+06	4.94705e+06	3.35549e+06	6.93972e+06	4.5318e+06	6.09011e+06	5.8074e+06	5.67282e+06
Com_410_neg	Adipic acid	C6 H10 O4	146.058	5.177	145.05	Full match	Full match	Full match	Lipids and lipid-like molecules	Fatty Acyls	Fatty acids and conjugates	Medium-chain fatty acids	0.545453	-0.874472	8.39318e-05	0.826087	1.02851	down	1.81202e+08	1.40947e+08	1.2371e+08	9.30667e+07	8.59749e+07	1.04696e+08	6.03615e+07	1.04394e+08	9.61935e+07	6.83363e+07	8.36569e+07	1.87779e+08	5.00219e+07	6.47713e+07	1.64724e+08	1.67293e+08	1.16617e+08	1.23176e+08	6.78195e+07	8.99804e+07	7.97633e+07	5.56596e+07	1.01803e+08	1.16216e+08	1.07878e+08	1.12909e+08	3.66656e+08	1.58143e+08	9.37191e+07	1.58042e+08	2.72009e+08
Com_8114_neg	10-Undecenoic acid	C11 H20 O2	184.146	6.527	183.139	No results	No results	Full match	Lipids and lipid-like molecules	Fatty Acyls	Fatty acids and conjugates	Medium-chain fatty acids	2.22963	1.1568	8.87114e-05	0.81401	1.04347	up	4.16362e+06	5.38335e+06	5.26829e+06	5.19077e+06	1.27315e+07	1.97682e+07	1.6263e+07	1.13605e+07	2.24183e+07	1.48553e+07	1.94176e+07	1.79769e+07	1.50072e+07	1.97876e+07	6.77775e+06	5.1696e+06	8.05748e+06	1.38327e+07	1.36791e+07	1.82096e+07	1.87633e+07	1.94063e+07	8.00426e+06	4.14606e+06	5.42651e+06	4.86507e+06	8.39373e+06	4.65892e+06	6.43601e+06	7.51179e+06	7.32296e+06
Com_933_neg	Esculin	C15 H16 O9	340.079	5.216	339.072	Full match	No results	No results	Phenylpropanoids and polyketides	Coumarins and derivatives	Coumarin glycosides	Coumarin glycosides	0.613051	-0.705921	8.92013e-05	0.833333	1.05133	down	1.03542e+08	1.49916e+08	1.796e+08	1.41738e+08	3.12732e+07	5.22478e+07	4.70399e+07	2.60443e+07	5.49554e+07	3.26663e+07	3.39213e+07	3.60455e+07	2.72075e+07	4.8542e+07	3.07775e+07	6.54077e+07	2.50271e+07	5.46234e+07	1.99022e+07	5.65933e+07	3.25223e+07	8.82705e+06	3.88143e+07	1.31864e+08	1.28277e+08	8.79833e+07	7.10621e+07	7.24449e+07	1.00855e+08	7.40914e+07	9.4312e+07
Com_10665_neg	Formononetin	C16 H12 O4	268.077	7.228	267.07	Invalid mass	No results	No results	Phenylpropanoids and polyketides	Isoflavonoids	O-methylated isoflavonoids	4'-O-methylisoflavones	3.60225	1.8489	8.93377e-05	0.842995	1.03938	up	1.12861e+06	1.34111e+06	1.5268e+06	1.43033e+06	1.52255e+06	1.27631e+06	3.82007e+06	8.85377e+06	3.74698e+06	7.66159e+06	2.65132e+06	1.32632e+06	9.122e+06	1.27696e+07	1.17695e+06	1.4989e+06	1.11342e+06	9.38659e+06	6.89966e+06	2.653e+06	1.32072e+07	5.05895e+06	1.11697e+06	1.17705e+06	1.2032e+06	1.10677e+06	1.05806e+06	1.29804e+06	1.15339e+06	1.3453e+06	1.60387e+06
Com_16669_neg	dCDP	C9 H15 N3 O10 P2	387.025	5.17	386.018	No results	No results	Full match	Organic oxygen compounds	Organic oxoanionic compounds	Organic pyrophosphates	Organic pyrophosphates	0.571238	-0.807836	0.000114247	0.879227	1.02082	down	3.52271e+06	1.83804e+06	4.60737e+06	4.24307e+06	1.3094e+06	2.95526e+06	2.68048e+06	1.78428e+06	2.1765e+06	2.48031e+06	2.42052e+06	2.49812e+06	1.30019e+06	1.45473e+06	2.8827e+06	3.7467e+06	2.26095e+06	2.562e+06	1.52137e+06	2.29507e+06	1.88269e+06	2.13608e+06	2.62508e+06	4.24971e+06	5.06314e+06	4.81002e+06	4.69966e+06	986114	4.1104e+06	4.58013e+06	4.19483e+06
Com_429_neg	13-Hpotre(R)	C18 H30 O4	310.214	6.672	309.207	No results	No results	Full match					1.69119	0.758037	0.000159251	0.830918	1.04205	up	1.07349e+08	1.39598e+08	1.04649e+08	1.07527e+08	1.2578e+08	8.29842e+07	7.99403e+07	2.79241e+08	7.07106e+07	1.89065e+08	1.57273e+08	1.33712e+08	8.31598e+07	9.2907e+07	1.11577e+08	1.21316e+08	1.41143e+08	1.57154e+08	1.77715e+08	8.79858e+07	7.75855e+07	8.55996e+07	5.31529e+07	7.40173e+07	9.15642e+07	8.57442e+07	1.22314e+08	2.61479e+07	8.26409e+07	4.27345e+07	6.11461e+07
Com_7299_neg	Uridine monophosphate (UMP)	C9 H13 N2 O9 P	324.036	1.939	323.028	Full match	Full match	Full match	Nucleosides, nucleotides, and analogues	Pyrimidine nucleotides	Pyrimidine ribonucleotides	Pyrimidine ribonucleoside monophosphates	0.21611	-2.21016	0.000172547	0.850242	1.04051	down	4.78438e+06	539561	1.14381e+07	1.27268e+07	296285	317978	324942	253646	258242	423377	288096	545898	586636	246277	677211	1.06664e+07	276506	277015	253685	258802	243058	256462	274183	5.51633e+06	1.86975e+07	1.34327e+07	2.83257e+06	391983	3.22525e+07	1.57433e+07	6.4256e+06
Com_8356_neg	Adrenic acid	C22 H36 O2	332.271	10.436	331.264	Full match	No results	No results	Lipids and lipid-like molecules	Fatty Acyls	Fatty acids and conjugates	Very long-chain fatty acids	0.58009	-0.785651	0.000198437	0.823671	1.00107	down	2.7782e+07	1.46556e+07	3.94389e+06	8.60729e+06	3.60397e+06	1.85514e+06	1.35636e+06	2.97863e+06	1.89644e+06	1.03099e+06	1.32691e+06	1.81957e+06	984741	1.33896e+06	9.30226e+06	3.66104e+06	4.80327e+06	2.40203e+06	9.10761e+06	705020	402813	769958	3.92752e+06	6.12564e+06	6.01439e+06	5.31481e+06	1.66302e+07	6.12548e+06	5.01271e+06	6.88725e+06	5.38091e+06
Com_13236_neg	LPE 17:0	C22 H46 N O7 P	467.301	9.361	466.293	No results	Full match	Full match	Lipids and lipid-like molecules	Glycerophospholipids	Glycerophosphoethanolamines	1-acyl-sn-glycero-3-phosphoethanolamines	0.581587	-0.781932	0.000253569	0.852657	1.08233	down	2.97503e+06	2.14048e+06	796188	1.81143e+06	5.29595e+06	8.75077e+06	4.8658e+06	8.59531e+06	4.15712e+06	5.93883e+06	7.08749e+06	8.54325e+06	5.99477e+06	4.75669e+06	3.07812e+06	3.90121e+06	4.26351e+06	5.14815e+06	581898	3.4058e+06	4.21218e+06	4.76889e+06	6.87792e+06	6.06611e+06	6.86078e+06	5.96953e+06	6.0222e+06	7.97318e+06	4.04886e+06	4.81823e+06	6.0659e+06
Com_6121_neg	Chrysin	C15 H10 O4	254.058	6.733	253.05	Full match	No results	No results	Phenylpropanoids and polyketides	Flavonoids	Flavones	Flavones	0.620946	-0.68746	0.000279033	0.835749	1.22241	down	1.14725e+06	1.06644e+06	1.07253e+06	1.26208e+06	1.21692e+06	1.14502e+07	9.19688e+06	2.53061e+06	5.87192e+06	1.74112e+07	7.23744e+06	4.04406e+06	4.37639e+06	6.86744e+06	3.49436e+06	4.54799e+07	6.03083e+06	1.53395e+07	5.11677e+06	5.37708e+06	3.29263e+06	5.37035e+06	4.06912e+06	1.32366e+07	1.0428e+07	1.11626e+07	1.34973e+07	2.15592e+07	8.80336e+06	1.62532e+07	7.11408e+06
Com_1878_neg	3,3-Dimethylglutaric acid	C7 H12 O4	160.073	5.63	159.066	Full match	Full match	Full match	Lipids and lipid-like molecules	Fatty Acyls	Fatty acids and conjugates	Methyl-branched fatty acids	1.70163	0.766919	0.000300942	0.922705	1.04506	up	2.45816e+07	3.12023e+07	2.44054e+07	2.64568e+07	3.32254e+07	1.33658e+08	3.35118e+07	3.33769e+07	3.22702e+07	2.25018e+07	3.53543e+07	2.99024e+07	3.25161e+07	2.89032e+07	2.49907e+07	2.12251e+07	1.22684e+07	2.89472e+07	2.40175e+07	2.63461e+07	2.99278e+07	2.97661e+07	2.64732e+07	1.36094e+07	1.24869e+07	2.24369e+06	1.12487e+07	1.56574e+07	1.59758e+07	1.66509e+07	1.0981e+07
Com_8762_neg	Guanosine monophosphate (GMP)	C10 H14 N5 O8 P	363.058	2.109	362.051	Full match	Full match	Full match	Nucleosides, nucleotides, and analogues	Purine nucleotides	Purine ribonucleotides	Purine ribonucleoside monophosphates	0.24751	-2.01444	0.000355015	0.881643	1.00958	down	5.31097e+06	591936	1.12566e+07	1.03826e+07	413523	440257	411163	354011	349421	371679	359489	393162	358256	343727	406397	1.02254e+07	358161	359542	354066	335624	335930	348035	371172	4.34688e+06	1.46959e+07	1.15023e+07	2.82667e+06	547088	2.02033e+07	1.45915e+07	8.32653e+06
Com_7963_neg	Guanosine-3',5'-cyclic monophosphate	C10 H12 N5 O7 P	345.047	2.532	344.04	No results	Full match	Full match	Nucleosides, nucleotides, and analogues	Purine nucleotides	Cyclic purine nucleotides	3',5'-cyclic purine nucleotides	0.589316	-0.762886	0.000949142	0.7657	1.04874	down	2.10497e+07	6.33111e+06	2.49071e+07	1.2029e+07	5.00896e+06	1.10677e+06	517953	438276	474053	472570	482829	608554	460254	411404	6.42545e+06	3.08524e+07	2.60603e+06	1.07966e+06	419129	431790	414290	408335	2.04992e+06	6.80884e+06	1.11383e+07	8.81306e+06	1.17074e+07	2.76822e+06	1.66678e+07	2.23266e+07	6.32781e+06
Com_8694_neg	LPG 18:1	C24 H47 O9 P	510.299	11.835	509.292	No results	Invalid mass	No results	Lipids and lipid-like molecules	Glycerophospholipids	Glycerophosphoglycerols	Phosphatidylglycerols	2.77608	1.47305	0.00319415	0.705314	1.06517	up	8.52951e+06	7.73437e+06	2.23742e+07	736048	6.78418e+06	2.05293e+06	1.4688e+06	353284	1.16793e+06	555965	1.56228e+06	720394	1.28122e+06	827521	971879	3.39881e+06	713731	1.89008e+06	1.47898e+06	2.26432e+06	2.22067e+06	1.27229e+06	1.22674e+06	149671	2.77083e+06	2.43621e+06	2.37786e+06	1.46358e+06	111506	117230	598761
Com_224_neg	6-(4-methoxyphenyl)pyrimidine-2,4-diamine	C11 H12 N4 O	216.1	5.281	215.092	Invalid mass	No results	No results					1.61016	0.687201	0.0146417	0.683575	1.07974	up	1.4092e+08	3.59341e+08	1.77079e+08	2.36809e+08	1.25446e+08	8.13062e+07	1.12166e+08	6.3485e+07	6.1761e+07	7.01957e+07	5.53023e+07	8.1795e+07	5.50465e+07	7.23763e+07	1.03036e+08	8.1842e+07	5.06488e+07	3.79032e+07	4.65165e+07	1.10527e+08	6.82499e+07	8.1006e+07	4.58548e+07	9.98407e+07	7.23838e+07	4.78702e+07	7.27785e+07	3.89094e+07	5.6958e+07	5.93469e+07	5.80939e+07
[truncated: 9 more columns]
