# Supplementary material for: Seasonal Variation of Gut Microbial Composition and Metabolism in Tibetan antelopes in Hoh Xil National Nature Reserve
Source: Animals (Basel). 2023 Nov 18;13(22):3569. doi: 10.3390/ani13223569 (PMC10668778; doi:10.3390/ani13223569)
Supplement: Supplementary file 1 [file animals-13-03569-s001.zip › Table S5. pos_differential metabolites.xlsx]

## Sheet: Sheet1
ID	Name	Formula	Molecular Weight	RT [min]	m/z	mzCloud_Results	mzVault_Results	MassList_Results	Class_I	Class_II	Class_III	Class_IV	FC	log2FC	Pvalue	ROC	VIP	Up.Down	pos_XB21	pos_XB22	pos_XB23	pos_XB24	pos_XB25	pos_XB1	pos_XB2	pos_XB3	pos_XB5	pos_XB6	pos_XB8	pos_XB10	pos_XB12	pos_XB13	pos_XB14	pos_XB15	pos_XB17	pos_XB18	pos_XB19	pos_XB20	pos_XB7	pos_XB9	pos_XB11	pos_DA1	pos_DA2	pos_DA3	pos_DA4	pos_DA5	pos_DA6	pos_DA7	pos_DA8
Com_20942_pos	3'-Hydroxystanozolol	C21 H32 N2 O2	344.25	10.639	345.257	Invalid mass	No results	No results	Lipids and lipid-like molecules	Steroids and steroid derivatives	Estrane steroids	Estrane steroids	0.0167576	-5.89904	3.64282e-24	1	1.73619	down	117382	111121	182599	106391	67091.8	110627	97018.9	87529.5	71802.1	143048	90644.5	96365.5	90912.4	131804	87194.3	88493.1	108903	98542.1	68789.5	114608	65859.1	92169.5	86491.7	4.40428e+06	3.62521e+06	6.56253e+06	4.72858e+06	3.98651e+06	4.56435e+06	5.90725e+06	7.62131e+06
Com_7656_pos	N1-[2-(2-pyridyl)ethyl]-2-aminobenzamide	C14 H15 N3 O	263.101	2.651	264.109	Invalid mass	No results	No results					0.0802919	-3.6386	1.40598e-23	1	1.67158	down	2.88249e+06	3.99146e+06	2.62693e+06	1.74093e+06	4.77181e+06	1.93763e+06	1.40081e+06	2.77829e+06	1.22121e+06	1.58764e+06	656796	1.75132e+06	1.86935e+06	1.27514e+06	3.71404e+06	2.14932e+06	1.84877e+06	2.29538e+06	1.63244e+06	1.49869e+06	2.81405e+06	1.57867e+06	2.19725e+06	2.57762e+07	2.91796e+07	1.78407e+07	1.97835e+07	2.8064e+07	2.56838e+07	3.15045e+07	2.19068e+07
Com_4_pos	5,6-dimethoxy-2-(2-methoxyphenyl)-4H-chromen-4-one	C18 H16 O5	294.089	5.649	295.096	Invalid mass	No results	No results					0.164343	-2.60522	3.37002e-22	1	1.67755	down	1.70758e+09	1.15723e+09	1.59174e+09	1.5162e+09	1.52039e+09	9.57271e+08	1.24597e+09	1.94711e+09	1.19889e+09	1.92698e+09	1.33055e+09	6.99597e+08	1.47669e+09	1.63255e+09	1.57276e+09	1.63355e+09	5.07659e+08	8.87488e+08	1.44635e+09	7.89524e+08	1.56818e+09	1.05097e+09	1.01297e+09	6.19366e+09	5.91222e+09	6.83709e+09	7.47339e+09	7.78521e+09	8.66492e+09	6.87513e+09	7.11058e+09
Com_5_pos	3-Methoxybenzaldehyde	C8 H8 O2	136.053	5.652	295.096	Invalid mass	Invalid mass	No results	Benzenoids	Benzene and substituted derivatives	Benzoyl derivatives	Benzoyl derivatives	0.164343	-2.60522	3.37002e-22	1	1.67755	down	1.70758e+09	1.15723e+09	1.59174e+09	1.5162e+09	1.52039e+09	9.57271e+08	1.24597e+09	1.94711e+09	1.19889e+09	1.92698e+09	1.33055e+09	6.99597e+08	1.47669e+09	1.63255e+09	1.57276e+09	1.63355e+09	5.07659e+08	8.87488e+08	1.44635e+09	7.89524e+08	1.56818e+09	1.05097e+09	1.01297e+09	6.19366e+09	5.91222e+09	6.83709e+09	7.47339e+09	7.78521e+09	8.66492e+09	6.87513e+09	7.11058e+09
Com_11366_pos	3-Methoxytyramine	C9 H13 N O2	167.094	6.362	335.196	No results	No results	Full match	Benzenoids	Phenols	Methoxyphenols	Methoxyphenols	0.127412	-2.97243	6.59926e-22	1	1.69914	down	2.59029e+06	1.10488e+06	1.45439e+06	1.18595e+06	988243	859607	2.70473e+06	986227	1.86807e+06	1.27437e+06	1.69946e+06	2.33381e+06	1.69643e+06	1.44218e+06	1.73726e+06	1.34956e+06	1.72263e+06	2.66867e+06	1.27042e+06	1.51327e+06	1.39953e+06	2.72266e+06	2.25957e+06	1.20465e+07	8.24998e+06	9.06482e+06	1.13571e+07	1.28352e+07	1.62865e+07	1.14981e+07	1.23555e+07
Com_19183_pos	D-Erythrose 4-phosphate	C4 H9 O7 P	200.008	1.18	218.042	No results	No results	Full match					0.0920106	-3.44206	1.74749e-20	1	1.61453	down	1.06647e+06	667043	842672	748676	582934	473479	357849	291312	250222	192327	194915	362079	216014	387606	245703	895244	384891	574520	211139	483415	235386	332696	379222	3.69317e+06	5.13695e+06	3.79385e+06	5.40456e+06	3.53028e+06	9.75193e+06	5.17972e+06	6.35067e+06
Com_3905_pos	o-Toluic Acid	C8 H8 O2	136.053	9.726	295.096	No results	No results	Full match					0.159682	-2.64673	3.39263e-19	1	1.63608	down	9.79565e+06	1.53814e+07	1.47055e+07	7.92336e+06	8.00085e+06	5.83041e+06	7.8453e+06	7.69791e+06	7.10473e+06	1.00702e+07	7.40373e+06	4.21213e+06	9.25357e+06	1.00478e+07	7.43337e+06	9.47456e+06	5.32625e+06	6.33822e+06	7.37818e+06	6.4303e+06	1.0589e+07	3.64349e+06	6.58244e+06	4.10146e+07	3.77871e+07	3.97976e+07	3.72909e+07	3.84352e+07	6.29742e+07	2.91891e+07	4.02294e+07
Com_21841_pos	DGDG O-8:0_2:0	C25 H46 O14	592.267	10.447	593.274	No results	Invalid mass	No results					0.0327524	-4.93226	3.58901e-19	1	1.68056	down	30520.9	65825	54547.6	32636.6	330430	119941	84836.6	198372	27357	76063.9	39828.4	141386	92709.3	187881	123641	112682	110263	456625	22702.6	113534	25021.3	248803	66158.1	2.10524e+06	1.87942e+06	3.14406e+06	4.10375e+06	3.60083e+06	1.62047e+06	1.87703e+06	3.3966e+06
Com_29657_pos	RNK	C16 H32 N8 O5	208.125	10.638	209.132	Invalid mass	No results	No results					0.0970778	-3.36471	3.90599e-19	1	1.61679	down	430260	392933	366328	167207	218568	350101	139079	154551	88459	335329	103373	211356	122289	513462	160198	189853	348204	426262	82635.7	257677	113059	231433	107684	1.80743e+06	1.57974e+06	3.00443e+06	1.89993e+06	1.83595e+06	1.87696e+06	2.59712e+06	2.75853e+06
Com_7858_pos	s7p	C7 H15 O10 P	290.041	3.88	291.049	No results	No results	Full match	Organic oxygen compounds	Organooxygen compounds	Carbohydrates and carbohydrate conjugates	C-glycosyl compounds	0.0455686	-4.45582	8.33489e-19	0.997585	1.5936	down	3.24571e+06	2.4121e+06	2.3935e+06	1.54725e+06	8.15519e+06	822877	774581	669625	874973	672263	735661	709168	820474	645666	633873	3.24808e+06	633743	764353	611559	630149	619886	640491	705384	4.43507e+07	5.1083e+07	1.39115e+07	4.1099e+07	1.95705e+07	4.35675e+07	2.49326e+07	3.75069e+07
Com_20343_pos	2-Phenylethylamine	C8 H11 N	121.089	5.378	122.096	No results	No results	Full match	Benzenoids	Benzene and substituted derivatives	Phenethylamines	Phenethylamines	0.336672	-1.57058	1.14119e-18	1	1.69246	down	1.02867e+06	1.91041e+06	1.69037e+06	1.76096e+06	1.41812e+06	1.91979e+06	1.97734e+06	1.18062e+06	1.81782e+06	1.62426e+06	1.60729e+06	1.91877e+06	1.70722e+06	1.6352e+06	2.3423e+06	1.21217e+06	2.12527e+06	1.46654e+06	1.94737e+06	1.94076e+06	1.98506e+06	2.10499e+06	1.73473e+06	4.96172e+06	4.25011e+06	3.94982e+06	3.76566e+06	5.7083e+06	8.45565e+06	5.24996e+06	5.86163e+06
Com_14631_pos	Riboflavin	C17 H20 N4 O6	376.138	5.342	377.145	Full match	Full match	Full match	Organoheterocyclic compounds	Pteridines and derivatives	Alloxazines and isoalloxazines	Flavins	0.259145	-1.94817	3.86145e-18	1	1.62186	down	4.17104e+06	2.39994e+06	2.83334e+06	1.26233e+06	5.75554e+06	3.60765e+06	2.25217e+06	3.93388e+06	2.19354e+06	2.40727e+06	3.69517e+06	3.61912e+06	2.56406e+06	2.51985e+06	5.02998e+06	2.61297e+06	2.57798e+06	2.06764e+06	3.62663e+06	2.6253e+06	2.9529e+06	2.07841e+06	2.30528e+06	8.5914e+06	1.01057e+07	9.42565e+06	1.52798e+07	1.23869e+07	1.20645e+07	1.30932e+07	1.40688e+07
Com_1287_pos	Thymine	C5 H6 N2 O2	126.043	4.798	127.05	Full match	Full match	Full match	Organoheterocyclic compounds	Diazines	Pyrimidines and pyrimidine derivatives	Hydroxypyrimidines	0.0895812	-3.48066	5.13476e-18	0.997585	1.62788	down	3.01002e+07	2.76697e+07	2.08953e+07	1.75581e+07	6.43145e+07	1.81643e+07	1.44633e+07	2.30236e+07	1.45663e+07	1.19274e+07	2.03693e+07	1.62251e+07	1.33023e+07	1.70308e+07	1.51083e+07	4.78941e+07	1.96735e+07	2.03054e+07	1.67413e+07	1.46366e+07	1.38825e+07	1.53906e+07	1.70065e+07	2.42895e+08	2.99282e+08	2.44851e+08	2.64439e+08	1.72921e+08	3.03287e+08	3.07871e+08	2.82958e+08
Com_197_pos	Hypoxanthine	C5 H4 N4 O	136.038	4.66	137.046	Full match	Full match	Full match	Organoheterocyclic compounds	Imidazopyrimidines	Purines and purine derivatives	Hypoxanthines	0.067062	-3.89836	2.15985e-17	1	1.56783	down	1.36416e+08	9.88125e+07	7.25266e+07	4.89227e+07	1.56605e+08	4.40523e+07	1.87671e+07	3.7566e+07	2.11399e+07	1.60633e+07	2.46117e+07	3.40929e+07	1.29955e+07	2.04587e+07	2.75673e+07	7.27907e+07	3.30593e+07	4.33601e+07	4.5244e+07	2.02909e+07	1.78271e+07	2.10816e+07	3.25928e+07	5.35556e+08	8.14388e+08	8.13308e+08	6.88828e+08	3.6965e+08	1.14571e+09	9.92604e+08	6.94354e+08
Com_4473_pos	6-methoxy-2-phenyl-3,4-dihydro-2H-1-benzopyran-4-one	C16 H14 O3	254.094	7.28	255.101	Full match	No results	No results					0.018888	-5.72639	2.94913e-17	1	1.72705	down	983409	947273	950594	989821	1.75527e+06	1.23313e+06	812134	1.0211e+06	880038	849910	908079	806236	894378	783838	809761	1.0983e+06	760260	784801	852350	816279	894656	819850	880196	1.95781e+07	2.37178e+07	2.0527e+07	4.37817e+07	1.10419e+08	4.26904e+07	9.67459e+07	1.00645e+08
Com_5708_pos	Methionine sulfoxide	C5 H11 N O3 S	165.046	1.292	166.053	Full match	Full match	Full match	Organic acids and derivatives	Carboxylic acids and derivatives	Amino acids, peptides, and analogues	Alpha amino acids	0.0770311	-3.69842	3.73309e-17	1	1.5653	down	8.45358e+06	9.73961e+06	3.4593e+06	2.18213e+06	9.23526e+06	2.75479e+06	1.43046e+06	1.65265e+06	1.29237e+06	971923	2.50382e+06	3.1387e+06	1.68555e+06	1.642e+06	3.64112e+06	8.10238e+06	2.22118e+06	1.52611e+06	2.64626e+06	1.36425e+06	2.06708e+06	1.98837e+06	2.61632e+06	3.89771e+07	5.39391e+07	3.92768e+07	5.09432e+07	1.84694e+07	7.39889e+07	8.65103e+07	5.89033e+07
Com_4311_pos	2,6-Dihydroxypurine	C5 H4 N4 O2	152.033	4.651	153.041	No results	No results	Full match	Organoheterocyclic compounds	Imidazopyrimidines	Purines and purine derivatives	Hypoxanthines	0.0533408	-4.22862	5.00578e-17	1	1.57267	down	5.93022e+06	3.11969e+06	3.10798e+06	2.40781e+06	9.14045e+06	7.05136e+06	875520	2.1557e+06	830531	660307	4.58598e+06	1.80868e+06	3.82845e+06	1.62003e+06	1.7609e+06	4.00726e+06	3.97905e+06	1.14501e+06	6.09763e+06	1.55226e+06	876899	1.66877e+06	1.50984e+06	4.93141e+07	7.1879e+07	6.51084e+07	6.93787e+07	2.0128e+07	9.23186e+07	6.28224e+07	5.50878e+07
Com_1346_pos	Indole-3-acrylic acid	C11 H9 N O2	187.063	5.16	188.071	Full match	No results	Full match	Organoheterocyclic compounds	Indoles and derivatives	Indoles	Indoles	0.137643	-2.86099	5.65226e-17	1	1.64912	down	4.55855e+07	3.0072e+07	2.86447e+07	3.01519e+07	4.33766e+07	4.03579e+07	2.79234e+07	2.92047e+07	2.4408e+07	2.67694e+07	2.93932e+07	3.23515e+07	7.68528e+07	2.95699e+07	3.5911e+07	5.16583e+07	2.70793e+07	2.92721e+07	3.0638e+07	2.62669e+07	2.74853e+07	2.27163e+07	3.1958e+07	2.34757e+08	2.61712e+08	2.36254e+08	3.81941e+08	1.58458e+08	2.78129e+08	3.60224e+08	3.13552e+08
Com_3855_pos	Flavanone	C15 H12 O2	224.083	5.605	225.091	Full match	Full match	No results	Phenylpropanoids and polyketides	Flavonoids	Flavans	Flavanones	0.348088	-1.52248	6.34029e-17	1	1.57018	down	6.04563e+07	4.21283e+07	5.37384e+07	5.08404e+07	4.95587e+07	2.81206e+07	2.55695e+07	3.17816e+07	2.93279e+07	3.11633e+07	3.54058e+07	2.12273e+07	3.57345e+07	3.41037e+07	2.54908e+07	3.50166e+07	3.16234e+07	4.3683e+07	3.13713e+07	2.22877e+07	3.69085e+07	3.2138e+07	1.98379e+07	7.98913e+07	8.37933e+07	1.06496e+08	8.77517e+07	1.02742e+08	8.81337e+07	1.1182e+08	1.17175e+08
Com_9349_pos	Biliverdin	C33 H34 N4 O6	582.247	6.351	583.254	No results	Full match	No results	Organoheterocyclic compounds	Tetrapyrroles and derivatives	Bilirubins	Bilirubins	0.239721	-2.06057	1.01922e-16	1	1.55355	down	1.02942e+07	4.86368e+06	1.01604e+07	1.21073e+07	5.73425e+06	5.59447e+06	4.30339e+06	7.4003e+06	3.25195e+06	6.49322e+06	6.67031e+06	3.58144e+06	5.24009e+06	7.57244e+06	7.5741e+06	1.35672e+07	4.29216e+06	7.41868e+06	5.5598e+06	3.46021e+06	4.07924e+06	3.89067e+06	5.03042e+06	1.72126e+07	1.7237e+07	2.17259e+07	3.20601e+07	2.31122e+07	2.98436e+07	4.07222e+07	3.78645e+07
Com_9180_pos	4-methoxy-6-[(E)-2-phenylethenyl]-2H-pyran-2-one	C14 H12 O3	228.078	5.734	211.075	Full match	No results	No results					0.18774	-2.41319	1.89484e-16	1	1.56437	down	7.52636e+06	5.10976e+06	6.0503e+06	1.03454e+07	1.36561e+07	2.71611e+06	3.81474e+06	3.90014e+06	1.74341e+06	4.30801e+06	2.0574e+06	2.79923e+06	3.77334e+06	2.44168e+06	3.25742e+06	4.78853e+06	2.85634e+06	3.77643e+06	3.10653e+06	2.37875e+06	2.89055e+06	2.90808e+06	3.16233e+06	1.6674e+07	1.47731e+07	2.01104e+07	2.36412e+07	2.75087e+07	1.92192e+07	2.43808e+07	2.42983e+07
Com_801_pos	L-Glutamic acid	C5 H9 N O4	147.053	1.275	148.06	Full match	Full match	Full match	Organic acids and derivatives	Carboxylic acids and derivatives	Amino acids, peptides, and analogues	Glutamic acid and derivatives	0.161706	-2.62855	3.33676e-16	0.995169	1.54251	down	1.89703e+08	7.84327e+07	2.97476e+07	9.70292e+07	4.57435e+07	2.28537e+07	4.26656e+07	2.33987e+07	2.83789e+07	3.58503e+07	2.76574e+07	4.94676e+07	5.25793e+07	3.34335e+07	7.10095e+07	1.0394e+08	3.46046e+07	3.72254e+07	3.55454e+07	2.89671e+07	3.00734e+07	2.07847e+07	4.30497e+07	2.935e+08	3.98474e+08	3.30994e+08	3.85769e+08	2.11783e+08	4.3738e+08	5.53485e+08	2.52683e+08
Com_10328_pos	4-Hydroxyisoleucine	C6 H13 N O3	147.089	1.388	148.097	No results	No results	Full match	Organic acids and derivatives	Carboxylic acids and derivatives	Amino acids, peptides, and analogues	Isoleucine and derivatives	0.514686	-0.958236	6.3809e-16	0.997585	1.54912	down	1.23465e+07	1.12892e+07	1.64955e+07	1.52796e+07	1.10327e+07	1.27262e+07	1.19741e+07	9.46483e+06	9.08179e+06	9.36177e+06	1.2213e+07	9.8423e+06	1.03589e+07	1.07628e+07	9.34404e+06	1.19054e+07	1.04851e+07	1.18084e+07	1.1266e+07	7.9698e+06	9.38359e+06	9.63157e+06	1.06374e+07	2.23133e+07	2.20083e+07	1.91208e+07	2.26402e+07	1.5641e+07	1.90382e+07	2.15694e+07	2.11029e+07
Com_13912_pos	Lagochilin	C20 H36 O5	356.256	6.85	357.263	Full match	No results	No results	Lipids and lipid-like molecules	Prenol lipids	Diterpenoids	Diterpenoids	0.286046	-1.80568	6.68223e-16	1	1.53965	down	5.41429e+06	6.19561e+06	8.21193e+06	5.48782e+06	3.2714e+06	3.043e+06	4.5674e+06	2.12487e+06	2.44428e+06	2.71434e+06	1.88494e+06	4.53142e+06	2.91341e+06	3.30961e+06	2.57777e+06	2.97386e+06	2.98707e+06	3.37388e+06	3.40808e+06	4.30087e+06	4.01905e+06	4.04885e+06	2.68844e+06	1.18461e+07	1.22822e+07	1.18639e+07	1.70829e+07	1.18772e+07	1.37557e+07	1.51462e+07	8.39947e+06
Com_838_pos	D-Glucosamine 6-phosphate	C6 H14 N O8 P	259.045	1.32	260.053	No results	No results	Full match	Organic oxygen compounds	Organooxygen compounds	Carbohydrates and carbohydrate conjugates	Hexose phosphates	0.0857082	-3.54442	1.92847e-15	1	1.53871	down	5.37963e+07	2.62585e+07	1.50485e+07	1.98563e+07	3.71909e+07	4.46361e+07	9.5146e+06	1.72491e+07	9.23586e+06	3.71973e+06	1.31347e+07	1.90287e+07	1.08488e+07	1.28228e+07	1.79358e+07	6.15308e+07	2.11408e+07	1.24061e+07	8.76058e+06	1.50868e+07	1.02595e+07	9.30195e+06	1.75629e+07	2.03049e+08	3.58515e+08	2.63692e+08	2.91663e+08	6.6046e+07	4.29533e+08	1.47585e+08	1.94351e+08
Com_10265_pos	Glycylproline	C7 H12 N2 O3	172.085	1.375	173.092	Full match	No results	Full match	Organic acids and derivatives	Carboxylic acids and derivatives	Amino acids, peptides, and analogues	Dipeptides	0.315095	-1.66614	2.02128e-15	1	1.54369	down	9.33313e+06	9.19062e+06	9.30807e+06	1.07255e+07	1.18403e+07	8.31976e+06	8.31627e+06	8.2614e+06	6.49085e+06	5.64887e+06	8.07919e+06	6.77243e+06	5.52976e+06	5.86821e+06	5.64723e+06	8.20635e+06	4.69684e+06	1.09368e+07	4.81261e+06	4.97354e+06	7.077e+06	7.92199e+06	4.2097e+06	2.48925e+07	1.72392e+07	2.50343e+07	1.8003e+07	2.21369e+07	3.1909e+07	3.38766e+07	3.20148e+07
Com_18808_pos	Gedunin	C28 H34 O7	482.231	10.069	483.238	Full match	No results	No results	Lipids and lipid-like molecules	Prenol lipids	Triterpenoids	Limonoids	0.0444391	-4.49203	2.11956e-15	1	1.68036	down	173570	211781	245986	174423	122191	128939	125203	133028	185504	205663	128962	143997	228252	234655	160771	172589	147235	148357	89712.9	172932	104079	140461	112640	1.30578e+06	1.42316e+06	2.83716e+06	3.11589e+06	1.33135e+06	3.42755e+06	1.1634e+06	4.84213e+06
Com_14989_pos	Serotonin	C10 H12 N2 O	176.095	5.16	159.092	No results	No results	Full match	Organoheterocyclic compounds	Indoles and derivatives	Tryptamines and derivatives	Serotonins	0.210948	-2.24504	2.52472e-15	0.990338	1.5388	down	5.58909e+06	832296	3.42228e+06	3.14823e+06	4.92177e+06	4.89154e+06	2.18188e+06	1.99094e+06	1.87696e+06	2.22737e+06	1.24723e+06	2.50919e+06	5.02686e+06	2.43893e+06	2.33487e+06	3.68258e+06	1.91375e+06	2.76693e+06	2.57346e+06	1.89848e+06	2.48656e+06	2.5429e+06	2.33532e+06	1.11455e+07	1.23638e+07	1.34545e+07	1.97081e+07	8.89955e+06	1.59077e+07	1.75873e+07	1.67021e+07
Com_11572_pos	L-Leucyl-L-Alanine	C9 H18 N2 O3	202.131	1.904	203.139	No results	No results	Full match	Organic acids and derivatives	Carboxylic acids and derivatives	Amino acids, peptides, and analogues	Peptides	0.38227	-1.38733	2.54956e-15	1	1.52886	down	6.82803e+06	1.03723e+07	7.84725e+06	7.03181e+06	1.02135e+07	5.02557e+06	6.82671e+06	4.94724e+06	4.61403e+06	5.31006e+06	5.09189e+06	5.28329e+06	4.34218e+06	6.00513e+06	4.81443e+06	4.93755e+06	4.11907e+06	7.24924e+06	4.20414e+06	4.53256e+06	4.68647e+06	4.61467e+06	4.6238e+06	1.40612e+07	1.33286e+07	1.08555e+07	1.5082e+07	1.24706e+07	1.73091e+07	1.23824e+07	1.51066e+07
Com_10252_pos	N-Benzylethanolamine	C9 H13 N O	151.099	6.43	152.107	Full match	No results	No results					0.0620331	-4.01082	4.004e-15	1	1.69978	down	991754	1.09582e+06	1.05146e+06	1.10936e+06	1.57821e+06	845487	900503	1.01622e+06	900764	870001	941073	837029	1.03671e+06	932505	855083	887209	797769	839523	851576	797684	937213	869812	849614	7.07705e+06	6.73598e+06	6.75676e+06	1.08304e+07	1.66775e+07	1.73014e+07	1.77417e+07	1.27913e+07
Com_53_pos	Guanine	C5 H5 N5 O	151.049	3.609	152.057	Full match	Full match	Full match	Organoheterocyclic compounds	Imidazopyrimidines	Purines and purine derivatives	Purines and purine derivatives	0.0381654	-4.71159	4.44079e-15	0.995169	1.51836	down	1.63544e+08	9.90643e+07	7.19392e+07	5.97119e+07	2.49467e+08	2.91119e+07	4.8842e+06	1.13353e+07	7.75611e+06	5.02875e+06	1.59522e+07	9.58924e+06	8.17905e+06	6.57142e+06	2.00286e+07	7.83626e+07	1.92064e+07	1.04189e+07	1.55949e+07	5.51247e+06	5.7635e+06	6.63677e+06	1.24479e+07	8.99805e+08	1.47949e+09	1.18518e+09	3.17415e+08	4.87201e+08	1.63393e+09	1.48147e+09	1.14289e+09
Com_8228_pos	Pipecolic acid	C6 H11 N O2	146.105	1.407	147.113	Invalid mass	Invalid mass	No match	Organic acids and derivatives	Carboxylic acids and derivatives	Amino acids, peptides, and analogues	Alpha amino acids	0.10326	-3.27565	4.90219e-15	0.990338	1.51948	down	9.13052e+06	6.01043e+06	7.51296e+06	7.28566e+06	5.18938e+06	1.93786e+06	1.55835e+06	1.55051e+06	1.70227e+06	937924	1.89948e+06	2.03591e+06	1.96776e+06	1.41607e+06	1.64229e+06	2.82855e+06	1.20946e+06	1.02897e+06	2.21499e+06	820035	1.55044e+06	1.60181e+06	2.37164e+06	2.77875e+07	3.73027e+07	3.06793e+07	2.90468e+07	8.33573e+06	4.50084e+07	2.54264e+07	2.98667e+07
Com_129_pos	D-Phenylalanine	C9 H11 N O2	165.079	4.856	166.086	No results	No results	Full match	Organic acids and derivatives	Carboxylic acids and derivatives	Amino acids, peptides, and analogues	Phenylalanine and derivatives	0.1042	-3.26257	8.5329e-15	0.995169	1.56672	down	2.24532e+08	1.47836e+08	1.215e+08	9.05857e+07	1.79456e+08	8.71947e+07	5.56475e+07	7.30941e+07	7.56223e+07	6.69374e+07	6.28114e+07	7.28856e+07	1.25225e+08	5.95467e+07	9.6189e+07	3.62278e+08	8.9979e+07	7.42299e+07	9.37574e+07	6.2934e+07	7.95507e+07	6.8384e+07	8.95501e+07	8.93453e+08	1.20935e+09	1.05552e+09	1.25495e+09	6.18843e+08	1.52406e+09	1.92291e+09	1.52234e+09
Com_8902_pos	N-acetyl-D-glucosamine	C8 H15 N O6	221.09	1.329	222.097	No results	No results	Full match	Organic oxygen compounds	Organooxygen compounds	Carbohydrates and carbohydrate conjugates	Acylaminosugars	0.147322	-2.76296	9.10036e-15	1	1.50919	down	9.25636e+06	6.87648e+06	4.00427e+06	8.9205e+06	4.10507e+06	4.89224e+06	2.59281e+06	2.72827e+06	1.68764e+06	1.16705e+06	5.08654e+06	3.08064e+06	2.51837e+06	2.11533e+06	2.84404e+06	7.58351e+06	1.77171e+06	2.96491e+06	2.2768e+06	1.37209e+06	2.33552e+06	1.22447e+06	2.52321e+06	2.02602e+07	3.31407e+07	2.83028e+07	2.78548e+07	1.16296e+07	3.87925e+07	2.33113e+07	2.92384e+07
Com_13174_pos	H-Gly-Pro-OH	C7 H12 N2 O3	172.085	1.665	173.092	No results	No results	Full match	Organic acids and derivatives	Carboxylic acids and derivatives	Amino acids, peptides, and analogues	Dipeptides	0.369133	-1.43779	1.01031e-14	1	1.53242	down	7.68179e+06	8.39898e+06	7.66173e+06	7.90279e+06	7.88887e+06	5.45473e+06	5.46158e+06	4.27062e+06	4.37042e+06	4.54056e+06	4.86118e+06	5.27076e+06	4.13161e+06	5.23477e+06	4.45612e+06	6.59916e+06	4.22543e+06	7.15954e+06	4.00814e+06	4.3363e+06	4.75077e+06	4.64665e+06	4.72478e+06	1.52592e+07	1.66402e+07	1.45334e+07	1.09276e+07	1.27653e+07	2.07057e+07	2.11076e+07	1.75879e+07
Com_6236_pos	Oxaceprol	C7 H11 N O4	173.069	1.953	174.076	No results	No results	Full match	Organic acids and derivatives	Carboxylic acids and derivatives	Amino acids, peptides, and analogues	Proline and derivatives	0.536853	-0.897401	1.19616e-14	1	1.50545	down	3.34906e+07	3.76409e+07	3.61174e+07	3.89837e+07	3.59387e+07	2.87797e+07	2.70953e+07	2.43651e+07	2.16087e+07	2.41334e+07	2.50323e+07	2.51277e+07	2.17066e+07	2.46032e+07	2.23545e+07	3.04932e+07	2.10146e+07	3.01229e+07	2.11208e+07	2.45e+07	2.33093e+07	2.10582e+07	2.58502e+07	5.07309e+07	4.54439e+07	4.20513e+07	5.29571e+07	4.78754e+07	5.05005e+07	4.45613e+07	4.72655e+07
Com_96_pos	N-Stearoyl taurine	C20 H41 N O4 S	408.302	8.785	409.309	Invalid mass	No results	No results	Lipids and lipid-like molecules	Fatty Acyls	Fatty amides	N-acyl amines	27.2132	4.76624	3.54288e-14	0.985507	1.56331	up	3.74379e+08	1.89683e+08	3.72217e+08	1.94314e+08	9.90953e+07	1.73057e+08	3.12769e+08	4.98096e+08	5.13732e+08	4.39904e+08	2.25316e+08	3.9095e+08	1.5499e+08	1.17875e+08	1.723e+09	1.34731e+09	6.92087e+08	2.11849e+07	1.18828e+09	5.15127e+08	2.4504e+08	2.00426e+08	1.22792e+09	8.35044e+06	2.34497e+07	1.42061e+07	2.11642e+07	3.29242e+07	2.20229e+07	1.63318e+07	3.11709e+07
Com_14288_pos	4-(2-chloro-6-fluorobenzyl)-1,3,5-trimethyl-1H-pyrazole	C13 H14 Cl F N2	252.078	6.209	253.086	Invalid mass	No results	No results					0.295343	-1.75954	7.09605e-14	1	1.50595	down	9.14258e+06	4.29239e+06	7.93928e+06	6.22109e+06	3.22579e+06	2.36802e+06	5.28524e+06	3.37295e+06	3.95063e+06	5.47189e+06	3.09343e+06	1.42551e+06	3.81144e+06	5.61357e+06	4.88184e+06	5.55029e+06	2.0033e+06	2.72042e+06	5.01634e+06	2.42137e+06	4.00928e+06	3.00191e+06	3.60786e+06	1.08181e+07	1.22714e+07	1.22408e+07	1.16425e+07	1.40216e+07	1.31063e+07	2.23298e+07	1.42714e+07
Com_4296_pos	Pantothenic acid	C9 H17 N O5	219.111	5.02	220.118	Full match	Full match	Full match	Organic oxygen compounds	Organooxygen compounds	Alcohols and polyols	Secondary alcohols	0.286533	-1.80323	7.6784e-14	0.995169	1.51819	down	3.53321e+07	5.53391e+07	2.21504e+07	1.59635e+07	4.07083e+07	2.07527e+07	9.03648e+06	2.86187e+07	1.27203e+07	1.16631e+07	1.0378e+07	1.40393e+07	1.73902e+07	1.08896e+07	1.45918e+07	2.25568e+07	2.13003e+07	2.02672e+07	2.36219e+07	1.30124e+07	1.40246e+07	1.43761e+07	1.81427e+07	6.67769e+07	6.47995e+07	5.05273e+07	8.52341e+07	6.70286e+07	8.77709e+07	6.99308e+07	7.3462e+07
Com_4379_pos	L-(+)-Citrulline	C6 H13 N3 O3	175.095	1.281	176.103	Full match	Full match	Full match	Organic acids and derivatives	Carboxylic acids and derivatives	Amino acids, peptides, and analogues	Alpha amino acids	0.090413	-3.46733	1.04191e-13	0.997585	1.48478	down	1.84272e+07	1.28275e+07	1.16283e+07	1.6196e+07	1.07688e+07	2.60974e+06	740031	1.84445e+06	1.761e+06	1.47127e+06	2.29314e+06	2.67702e+06	3.39842e+06	1.57015e+06	3.21447e+06	1.7308e+07	1.96837e+06	2.44713e+06	1.54757e+06	1.34459e+06	2.66864e+06	1.82426e+06	4.31265e+06	6.03375e+07	8.57229e+07	7.1486e+07	7.30444e+07	1.85156e+07	9.99798e+07	1.10421e+08	8.24434e+07
Com_12201_pos	5-Methylcytosine	C5 H7 N3 O	125.059	2.163	126.066	No results	No results	Full match	Organoheterocyclic compounds	Diazines	Pyrimidines and pyrimidine derivatives	Hydroxypyrimidines	0.140321	-2.8332	1.17778e-13	0.997585	1.56505	down	3.90275e+06	3.19626e+06	2.25299e+06	1.27658e+06	5.00891e+06	2.2284e+06	1.50788e+06	2.0208e+06	1.51381e+06	999329	1.57991e+06	1.73766e+06	1.68678e+06	1.76071e+06	1.4636e+06	3.2574e+06	1.89689e+06	1.61151e+06	2.48636e+06	1.68362e+06	1.83172e+06	1.83952e+06	1.60807e+06	1.40638e+07	2.06366e+07	1.65316e+07	1.67139e+07	7.27452e+06	2.22398e+07	2.41628e+07	1.82658e+07
Com_10116_pos	Delta-Tridecalactone	C13 H24 O2	212.177	6.65	213.185	No results	No results	Full match	Organoheterocyclic compounds	Lactones	Delta valerolactones	Delta valerolactones	4.28344	2.09877	1.2426e-13	1	1.48679	up	5.93706e+06	1.40315e+07	6.69787e+06	6.19758e+06	1.51605e+07	1.74253e+07	2.02287e+07	1.50281e+07	1.71229e+07	1.93595e+07	1.94406e+07	1.86071e+07	2.25999e+07	2.16893e+07	8.44211e+06	6.09132e+06	1.34883e+07	2.53294e+07	2.06689e+07	2.24572e+07	2.76178e+07	2.42974e+07	1.36253e+07	2.62699e+06	4.35814e+06	3.58674e+06	3.37493e+06	3.7912e+06	3.88569e+06	5.5288e+06	3.15238e+06
Com_16029_pos	N-acetyl-L-ornithine	C7 H14 N2 O3	174.1	1.79	175.108	No results	No results	Full match	Organic acids and derivatives	Carboxylic acids and derivatives	Amino acids, peptides, and analogues	N-acyl-L-alpha-amino acids	0.418721	-1.25594	1.34013e-13	0.995169	1.47797	down	6.92492e+06	5.37381e+06	6.0413e+06	5.24351e+06	3.30626e+06	3.48788e+06	3.87142e+06	2.53538e+06	3.24869e+06	2.51535e+06	2.9109e+06	4.2055e+06	3.51491e+06	3.24112e+06	2.96372e+06	5.36196e+06	3.03729e+06	4.20829e+06	2.08254e+06	3.01347e+06	3.16039e+06	3.20103e+06	3.0416e+06	9.68871e+06	8.82608e+06	7.49682e+06	8.51606e+06	6.53661e+06	1.02651e+07	9.49617e+06	7.67971e+06
Com_4140_pos	Urocanic acid	C6 H6 N2 O2	138.043	1.39	139.05	Full match	Full match	Full match	Organoheterocyclic compounds	Azoles	Imidazoles	Imidazolyl carboxylic acids and derivatives	0.14428	-2.79306	1.57472e-13	0.995169	1.49491	down	3.6712e+07	3.93218e+07	3.16494e+07	2.35857e+07	2.11655e+07	8.87368e+06	4.40322e+06	7.87373e+06	5.37545e+06	3.6345e+06	4.02636e+06	6.10168e+06	5.40923e+06	4.88554e+06	8.94147e+06	1.77645e+07	8.26311e+06	6.15296e+06	8.45331e+06	2.89115e+06	4.35312e+06	4.80932e+06	1.11941e+07	8.8264e+07	1.12478e+08	9.39231e+07	8.65679e+07	3.48438e+07	1.04294e+08	9.73788e+07	9.24922e+07
Com_3094_pos	N6-Acetyl-L-lysine	C8 H16 N2 O3	171.089	1.356	189.123	Invalid mass	Invalid mass	No results	Organic acids and derivatives	Carboxylic acids and derivatives	Amino acids, peptides, and analogues	L-alpha-amino acids	0.183113	-2.44919	1.62864e-13	1	1.52017	down	4.67085e+07	5.5483e+07	3.63243e+07	3.09874e+07	3.88558e+07	1.36567e+07	1.25422e+07	1.01807e+07	1.14387e+07	6.04282e+06	1.09833e+07	1.31415e+07	1.2042e+07	9.02299e+06	1.29117e+07	1.04093e+07	9.23037e+06	1.14474e+07	8.31559e+06	5.60053e+06	1.12351e+07	8.03687e+06	7.68092e+06	8.39414e+07	8.23095e+07	6.5581e+07	9.71793e+07	6.73794e+07	1.40434e+08	1.07852e+08	1.12271e+08
Com_21709_pos	2-Benzyl-5-[(3S)-1-isopropyl-3-pyrrolidinyl]-1,3,4-oxadiazole	C16 H21 N3 O	271.164	1.365	272.171	Invalid mass	No results	No results	Organic nitrogen compounds	Organonitrogen compounds	Amines	Aralkylamines	0.0751149	-3.73476	1.8038e-13	0.987923	1.50049	down	1.65347e+06	701150	434393	613875	733070	167268	152634	164187	128944	143566	166090	136322	327123	135039	134484	312711	116283	133998	142567	112777	130421	139325	145999	4.21597e+06	6.27064e+06	6.31425e+06	2.16873e+06	2.43374e+06	3.61908e+06	9.10187e+06	6.19966e+06
Com_8506_pos	Threonine	C4 H9 N O3	119.058	1.274	120.066	Full match	Full match	Full match	Organic acids and derivatives	Carboxylic acids and derivatives	Amino acids, peptides, and analogues	D-alpha-amino acids	0.149329	-2.74343	1.94864e-13	0.992754	1.52747	down	9.09377e+06	5.15357e+06	4.55442e+06	5.19361e+06	5.8235e+06	3.84898e+06	3.7254e+06	2.64218e+06	2.91284e+06	2.6092e+06	3.91402e+06	4.08952e+06	5.43628e+06	2.78341e+06	4.20925e+06	1.13041e+07	1.53435e+06	3.00543e+06	3.75152e+06	2.12437e+06	3.36282e+06	3.01641e+06	3.83775e+06	2.62657e+07	3.63404e+07	3.2067e+07	3.45096e+07	1.5113e+07	4.15211e+07	5.36387e+07	3.9016e+07
Com_14653_pos	Ouabain	C29 H44 O12	622.242	7.996	623.249	Invalid mass	No results	No results	Lipids and lipid-like molecules	Steroids and steroid derivatives	Steroid lactones	Cardenolide glycosides and derivatives	0.124255	-3.00862	2.46982e-13	1	1.68057	down	674759	926364	979586	690892	912476	1.2975e+06	1.1505e+06	1.4339e+06	1.00345e+06	1.29554e+06	1.3158e+06	1.43509e+06	1.26585e+06	972105	1.53966e+06	1.32592e+06	1.14305e+06	765000	1.07676e+06	1.35947e+06	1.29789e+06	1.24696e+06	1.27057e+06	6.21716e+06	5.67056e+06	6.56291e+06	1.80711e+07	4.4032e+06	5.60581e+06	4.71249e+06	9.44801e+06
Com_5535_pos	All trans-Retinal	C20 H28 O	284.214	8.67	285.221	No results	No results	Full match	Lipids and lipid-like molecules	Prenol lipids	Retinoids	Retinoids	1.90302	0.928289	2.64648e-13	0.990338	1.50253	up	3.55835e+07	3.25272e+07	3.9407e+07	4.69773e+07	3.36888e+07	3.82125e+07	4.76969e+07	2.56693e+07	3.89697e+07	3.54986e+07	4.6788e+07	5.81927e+07	4.06216e+07	5.45323e+07	4.34904e+07	4.08222e+07	5.5343e+07	3.71184e+07	3.80032e+07	5.97462e+07	3.03228e+07	3.92482e+07	5.19865e+07	1.93103e+07	2.54219e+07	2.23226e+07	2.67835e+07	2.75947e+07	2.12545e+07	2.84421e+07	2.31075e+07
Com_19207_pos	Deoxyinosine	C10 H12 N4 O4	252.086	4.681	253.093	No results	Full match	Full match	Nucleosides, nucleotides, and analogues	Purine nucleosides	Purine 2'-deoxyribonucleosides	Purine 2'-deoxyribonucleosides	0.0823646	-3.60183	2.65604e-13	1	1.60895	down	448378	555769	582335	498672	432491	672146	417269	254597	263494	260236	460182	556249	258438	332174	566319	517231	642179	559826	271547	447401	326124	351304	468988	4.47346e+06	8.35684e+06	6.41219e+06	4.42657e+06	2.80633e+06	8.38948e+06	7.27287e+06	6.87762e+06
Com_12683_pos	1-Methylguanine	C6 H7 N5 O	165.065	4.761	166.072	Full match	No results	Full match	Organoheterocyclic compounds	Imidazopyrimidines	Purines and purine derivatives	6-oxopurines	0.129193	-2.95241	2.72143e-13	0.987923	1.47543	down	8.6683e+06	5.08201e+06	3.97393e+06	2.3924e+06	5.94926e+06	1.3081e+06	458303	1.12772e+06	588952	589795	710724	853616	647070	680607	1.82552e+06	3.19468e+06	1.59296e+06	842693	1.48605e+06	608293	817736	636243	1.55488e+06	1.3802e+07	1.66496e+07	1.52672e+07	1.87885e+07	9.3251e+06	2.11233e+07	2.30056e+07	1.55722e+07
Com_1100_pos	2-Hydroxycinnamic acid	C9 H8 O3	164.047	2.232	165.054	Full match	Full match	Full match	Phenylpropanoids and polyketides	Cinnamic acids and derivatives	Hydroxycinnamic acids and derivatives	Hydroxycinnamic acids	0.237373	-2.07477	3.17863e-13	1	1.52923	down	1.20703e+08	7.07212e+07	6.92258e+07	9.27e+07	7.15508e+07	6.57806e+07	2.97844e+07	5.02896e+07	4.64883e+07	5.24874e+07	5.49985e+07	5.14513e+07	5.06652e+07	5.15676e+07	4.46298e+07	9.25171e+07	3.35672e+07	5.7189e+07	5.6838e+07	4.83305e+07	4.85666e+07	4.18845e+07	5.91249e+07	2.19201e+08	3.17349e+08	2.48634e+08	2.72094e+08	1.56121e+08	3.5787e+08	4.18797e+08	3.18577e+08
Com_8666_pos	3-(dimethylamino)-1-[4-(phenylsulfonyl)phenyl]prop-2-en-1-one	C17 H17 N O3 S	315.092	1.714	316.1	Full match	No results	No results					0.128529	-2.95984	3.37664e-13	0.980676	1.46397	down	2.4087e+06	1.24383e+07	5.63591e+06	1.33066e+06	5.75388e+06	1.39794e+06	1.1744e+06	3.10259e+06	972925	1.22868e+06	869927	2.57449e+06	786403	1.78508e+06	1.38262e+06	9.63816e+06	3.12219e+06	2.88721e+06	682356	1.63387e+06	769903	1.37072e+06	2.53982e+06	1.76838e+07	2.13792e+07	1.92403e+07	2.31649e+07	1.77857e+07	4.16493e+07	3.70421e+07	3.06917e+07
Com_17203_pos	5-hydroxy-6,7-dimethoxy-2-phenyl-4H-chromen-4-one	C17 H14 O5	280.073	5.808	263.07	Invalid mass	No results	No results					0.232254	-2.10622	4.03775e-13	0.97343	1.47953	down	3.99491e+06	3.08766e+06	4.62183e+06	4.3324e+06	2.19449e+06	1.99526e+06	1.73475e+06	980795	1.31193e+06	1.22945e+06	1.5877e+06	2.29621e+06	1.27421e+06	1.08055e+06	1.61625e+06	1.16269e+06	2.26353e+06	2.1163e+06	965871	2.0437e+06	1.40712e+06	1.46918e+06	2.18026e+06	8.06778e+06	7.39736e+06	8.55521e+06	7.43958e+06	7.17695e+06	1.07033e+07	1.94422e+06	8.21266e+06
Com_9045_pos	(2R)-5-hydroxy-7-methoxy-2-phenyl-3,4-dihydro-2H-1-benzopyran-4-one	C16 H14 O4	270.089	7.263	271.096	Full match	No results	No results					0.184203	-2.44063	4.89363e-13	1	1.48402	down	5.5477e+06	3.87983e+06	2.81643e+06	7.61115e+06	5.23395e+06	7.44767e+06	3.57277e+06	1.1431e+06	4.29352e+06	4.53241e+06	3.21556e+06	1.80742e+06	2.29749e+06	3.08798e+06	4.33013e+06	3.36661e+06	4.30118e+06	2.20705e+06	1.34113e+06	2.58166e+06	1.32367e+06	1.95328e+06	2.89352e+06	1.32602e+07	8.65344e+06	9.75738e+06	2.9745e+07	4.46096e+07	1.83624e+07	3.55611e+07	2.75776e+07
Com_6529_pos	5-(tert-butyl)-2-methyl-N-(4-nitrophenyl)-3-furamide	C16 H18 N2 O4	302.126	5.856	303.133	Full match	No results	No results					0.359159	-1.4773	4.91364e-13	0.978261	1.53792	down	9.76116e+06	9.89532e+06	1.14267e+07	1.16728e+07	3.95657e+07	1.53957e+07	1.75424e+07	1.4867e+07	1.03631e+07	1.50318e+07	1.50393e+07	1.23465e+07	1.92856e+07	1.72727e+07	1.17047e+07	8.36686e+06	1.00339e+07	2.1098e+07	1.21565e+07	1.73247e+07	1.8803e+07	1.20571e+07	1.62756e+07	2.83452e+07	2.91395e+07	3.07512e+07	3.47951e+07	3.95838e+07	5.07857e+07	4.3219e+07	2.98257e+07
Com_4083_pos	Stearoyl ethanolamide	C20 H41 N O2	327.313	10.205	328.32	Full match	No results	No results	Organic nitrogen compounds	Organonitrogen compounds	Amines	N-acylethanolamines	0.200175	-2.32066	5.05446e-13	0.97343	1.46655	down	2.68204e+07	2.86581e+07	6.85397e+07	1.66484e+07	1.0563e+07	8.78113e+06	6.99472e+06	7.6764e+06	5.83929e+06	1.84868e+07	7.87661e+06	7.55432e+06	7.79208e+06	2.04067e+07	1.19658e+07	1.7373e+07	7.3581e+06	1.01838e+07	1.18864e+07	7.69409e+06	3.56263e+06	4.68027e+06	7.04543e+06	4.42032e+07	4.34178e+07	5.69654e+07	8.47665e+07	5.05379e+07	4.73386e+07	5.80486e+07	6.10204e+07
Com_2929_pos	Stearic acid	C18 H36 O2	284.271	8.511	285.278	Full match	No results	Full match	Lipids and lipid-like molecules	Fatty Acyls	Fatty acids and conjugates	Long-chain fatty acids	0.203129	-2.29953	5.5407e-13	0.983092	1.47675	down	1.12949e+07	8.83279e+06	1.77998e+07	4.20319e+07	7.13352e+07	1.66664e+07	2.31746e+07	7.67402e+06	6.21673e+06	6.3077e+06	1.4824e+07	4.43807e+07	1.34348e+07	1.21197e+07	2.74948e+07	1.83347e+07	1.42241e+07	9.13254e+06	9.25519e+06	1.48329e+07	1.33336e+07	1.52941e+07	4.68928e+06	7.33598e+07	8.92799e+07	7.2968e+07	8.63255e+07	6.4447e+07	1.52818e+08	9.1843e+07	1.22219e+08
Com_1304_pos	L-(-)-Methionine	C5 H11 N O2 S	149.051	1.805	150.058	Full match	Full match	Full match	Organic acids and derivatives	Carboxylic acids and derivatives	Amino acids, peptides, and analogues	Methionine and derivatives	0.0652057	-3.93886	7.34843e-13	0.985507	1.48713	down	6.03305e+07	1.17091e+07	2.95206e+07	3.29935e+07	6.94839e+06	5.64824e+06	7.25816e+06	6.35398e+06	4.95811e+06	6.06884e+06	6.5508e+06	6.05507e+06	6.60348e+06	4.87874e+06	5.84243e+06	5.4406e+07	4.24902e+06	5.55612e+06	5.34062e+06	4.3313e+06	4.39986e+06	3.71217e+06	5.77675e+06	1.98603e+08	2.89097e+08	2.50513e+08	2.53127e+08	7.61249e+07	3.13499e+08	3.53924e+08	2.74658e+08
Com_15202_pos	Isopropyl myristate	C17 H34 O2	287.282	6.974	288.289	Invalid mass	No match	No results	Lipids and lipid-like molecules	Fatty Acyls	Fatty acid esters	Fatty acid esters	0.172796	-2.53286	1.20749e-12	0.983092	1.48621	down	4.02112e+06	1.19409e+06	1.14463e+06	3.57523e+06	1.23989e+06	986120	1.5829e+06	1.07613e+06	1.11478e+06	875942	2.40396e+06	925869	2.22669e+06	946090	812930	2.15441e+06	823810	934371	3.28708e+06	809910	1.0336e+06	939336	871698	6.22011e+06	8.3193e+06	7.97333e+06	9.98813e+06	7.87755e+06	5.49535e+06	8.39992e+06	5.66079e+06
Com_10095_pos	N1-isopropyl-2-(1H-2-pyrrolylcarbonyl)-1-hydrazinecarboxamide	C9 H14 N4 O2	232.088	6.841	250.122	Invalid mass	No results	No results					0.0795832	-3.65139	1.25133e-12	1	1.62314	down	1.02389e+06	1.06478e+06	1.04751e+06	1.05952e+06	3.27577e+06	860103	930942	907605	855827	1.55849e+06	942910	1.03315e+06	838288	883393	724238	738981	750540	953885	875790	819952	928171	1.48455e+06	1.46593e+06	6.10159e+06	4.77105e+06	4.52674e+06	7.2251e+06	3.4917e+07	1.46286e+07	2.41645e+07	3.36915e+07
Com_19413_pos	4-(cyclohexylmethyl)-6-(2-thienyl)-2,3-dihydropyridazin-3-one hydrate	C15 H18 N2 O S	296.099	4.766	297.107	Invalid mass	No results	No results					0.117035	-3.09499	1.43703e-12	0.985507	1.44737	down	3.15894e+06	1.04209e+06	1.21218e+06	808714	2.67975e+06	1.52933e+06	148878	353910	132211	211533	200516	336998	533089	193666	739215	1.17336e+06	546320	153159	443389	183694	226051	172246	436323	9.79181e+06	6.49513e+06	5.94972e+06	6.02586e+06	9.25387e+06	8.44798e+06	9.03037e+06	6.88228e+06
Com_21283_pos	2-phenyl-1-(2-pyridylmethyl)-1,4,5,6,7,8-hexahydroquinazoline-4-thione	C20 H19 N3 S	333.124	4.027	334.131	Invalid mass	No results	No results					0.188557	-2.40693	1.62117e-12	0.963768	1.44381	down	1.47701e+06	1.83074e+06	2.53995e+06	1.63439e+06	305936	368153	359628	310898	310495	312123	332335	322970	318077	299774	294299	307882	294238	354879	283938	292570	287805	255040	323940	2.56986e+06	2.35555e+06	1.85428e+06	1.61634e+06	3.3274e+06	1.73011e+06	2.95093e+06	5.23073e+06
Com_21747_pos	Ureidosuccinic acid	C5 H8 N2 O5	176.043	1.343	177.05	No results	No results	Full match	Organic acids and derivatives	Carboxylic acids and derivatives	Amino acids, peptides, and analogues	Aspartic acid and derivatives	0.074802	-3.74078	2.25038e-12	0.990338	1.52311	down	224670	190647	178279	227197	499595	309773	139575	150139	116630	131283	151880	124659	305329	123485	122978	1.04501e+06	106334	122534	130369	103128	119263	127716	133507	2.53145e+06	3.39255e+06	3.19869e+06	6.11164e+06	1.6026e+06	3.46551e+06	1.18178e+06	3.86807e+06
Com_8701_pos	L-aspartic Acid	C4 H7 N O4	133.037	1.258	134.045	No results	No results	Full match	Organic acids and derivatives	Carboxylic acids and derivatives	Amino acids, peptides, and analogues	Aspartic acid and derivatives	0.119516	-3.06473	2.58163e-12	0.983092	1.44229	down	8.33413e+06	2.61064e+06	5.13577e+06	4.57617e+06	2.79557e+06	659512	864142	583202	707867	1.38858e+06	669463	1.07639e+06	2.03506e+06	877394	2.65131e+06	7.29608e+06	782979	900270	1.87865e+06	594665	811989	715651	1.78648e+06	1.38214e+07	2.17639e+07	2.16232e+07	1.51663e+07	9.65543e+06	3.18147e+07	5.17197e+07	2.7506e+07
Com_15709_pos	PC 18:3_18:3	C44 H76 N O8 P	777.529	10.323	778.536	No results	Full match	No results					0.243462	-2.03823	2.99536e-12	0.956522	1.5314	down	465706	460329	636380	411054	277996	292739	301948	277300	230225	724593	282826	276495	255680	1.21125e+07	305357	466945	379636	297894	228013	416708	253423	470154	337143	2.47176e+06	2.74254e+06	4.35677e+06	3.89957e+06	3.02838e+06	4.18325e+06	3.314e+06	3.97767e+06
Com_1080_pos	p-Mentha-1,3,8-triene	C10 H14	134.109	5.732	135.117	No results	No results	Full match	Lipids and lipid-like molecules	Prenol lipids	Monoterpenoids	Aromatic monoterpenoids	1.68395	0.751852	3.11437e-12	0.987923	1.44499	up	1.53217e+08	1.92397e+08	1.47546e+08	2.18175e+08	1.94243e+08	2.45865e+08	2.39752e+08	2.51124e+08	2.39615e+08	2.4284e+08	2.5837e+08	2.17026e+08	2.65638e+08	2.69463e+08	1.72811e+08	1.52104e+08	2.03058e+08	2.65843e+08	2.6135e+08	2.37327e+08	2.90318e+08	2.77447e+08	2.03637e+08	1.61813e+08	1.40797e+08	1.32942e+08	1.3849e+08	1.5185e+08	1.21412e+08	1.31329e+08	1.09609e+08
Com_12047_pos	Homogentisic Acid	C8 H8 O4	168.042	6.903	151.039	No results	No results	Full match	Benzenoids	Benzene and substituted derivatives	Phenylacetic acids	2(hydroxyphenyl)acetic acids	0.113576	-3.13827	3.48641e-12	1	1.66007	down	1.60838e+06	1.90415e+06	1.74575e+06	1.71688e+06	1.89102e+06	1.42309e+06	1.5403e+06	1.56989e+06	1.48557e+06	1.38495e+06	1.5601e+06	1.44728e+06	1.42686e+06	1.44463e+06	1.29739e+06	1.27285e+06	1.28888e+06	1.57826e+06	1.43705e+06	1.38409e+06	1.61217e+06	1.44909e+06	1.39506e+06	5.73093e+06	5.86774e+06	6.40399e+06	1.52748e+07	2.47265e+07	1.28285e+07	2.01603e+07	2.48508e+07
Com_11451_pos	α-Linolenoyl ethanolamide	C20 H35 N O2	321.266	8.623	322.273	Full match	No results	No results	Organic nitrogen compounds	Organonitrogen compounds	Amines	N-acylethanolamines	0.195045	-2.35812	6.77589e-12	0.94686	1.46176	down	706861	1.14339e+06	1.14355e+06	732614	7.32355e+06	759303	907761	750925	611724	577524	1.25296e+06	4.3793e+06	2.31191e+07	773523	825434	1.6757e+06	1.22861e+06	633312	973358	775652	565714	996059	822103	2.11456e+07	8.4499e+06	1.2745e+07	1.57369e+07	4.84511e+06	6.53123e+06	4.55349e+06	1.05631e+07
Com_10219_pos	Acetyl-N-formyl-5-methoxykynurenamine	C13 H16 N2 O4	264.111	4.903	265.118	Full match	No results	Full match	Organic oxygen compounds	Organooxygen compounds	Carbonyl compounds	Alkyl-phenylketones	0.124602	-3.0046	7.96174e-12	0.990338	1.4421	down	1.53609e+06	1.7193e+06	960597	909249	3.67058e+06	3.50492e+06	3.301e+06	750395	523863	5.73573e+06	1.34095e+06	4.31752e+06	506171	8.17542e+06	488155	6.20708e+06	597188	586306	384382	503668	587204	530813	550319	2.31922e+07	3.39998e+07	8.34411e+06	1.65534e+07	1.08949e+07	1.15776e+07	3.02184e+07	3.75722e+06
Com_1044_pos	Proline	C5 H9 N O2	115.063	1.342	116.071	Full match	Full match	Full match	Organic acids and derivatives	Carboxylic acids and derivatives	Amino acids, peptides, and analogues	Proline and derivatives	0.22609	-2.14503	8.58343e-12	0.995169	1.48514	down	1.09102e+08	6.6432e+07	5.82437e+07	6.00595e+07	4.07317e+07	4.4628e+07	4.81248e+07	6.06383e+07	5.00678e+07	1.57355e+07	4.07261e+07	4.65673e+07	3.98141e+07	4.95631e+07	6.36699e+07	7.8669e+07	5.57772e+07	6.02606e+07	4.64375e+07	2.9218e+07	4.02154e+07	3.73666e+07	5.63867e+07	1.81925e+08	2.33546e+08	1.86197e+08	3.23716e+08	6.83505e+07	3.62963e+08	4.66142e+08	3.12641e+08
Com_963_pos	15-Deoxy-Δ12,14-prostaglandin A1	C20 H30 O3	300.208	6.345	301.216	Invalid mass	No match	No match	Lipids and lipid-like molecules	Fatty Acyls	Eicosanoids	Prostaglandins and related compounds	1.76115	0.816518	9.06129e-12	0.985507	1.43895	up	1.80805e+08	2.10763e+08	1.96415e+08	2.0676e+08	1.93241e+08	2.65675e+08	2.53696e+08	2.73341e+08	2.53421e+08	2.56789e+08	2.7203e+08	2.32498e+08	2.76041e+08	2.95176e+08	1.52308e+08	1.93534e+08	2.14517e+08	2.73636e+08	2.70405e+08	2.63498e+08	3.23194e+08	3.01258e+08	2.30718e+08	1.84411e+08	1.65794e+08	1.47839e+08	1.29573e+08	1.4816e+08	1.06361e+08	1.17059e+08	8.96227e+07
Com_4298_pos	Lysopa 16:0	C19 H39 O7 P	410.245	6.662	411.252	No results	No results	Full match	Lipids and lipid-like molecules	Glycerophospholipids	Glycerophosphates	1-acylglycerol-3-phosphates	2.35606	1.23638	1.05013e-11	1	1.42514	up	3.09931e+07	3.25889e+07	3.05628e+07	3.39188e+07	3.2937e+07	4.42175e+07	6.36255e+07	3.65021e+07	7.75296e+07	5.70728e+07	4.93971e+07	3.76683e+07	4.70592e+07	4.89822e+07	3.6821e+07	3.38917e+07	3.68527e+07	3.80213e+07	3.87336e+07	5.46269e+07	7.37877e+07	7.78555e+07	3.41142e+07	1.94654e+07	2.43241e+07	1.75507e+07	1.74402e+07	2.85535e+07	1.75284e+07	1.23563e+07	1.15082e+07
Com_1412_pos	2'-Deoxyguanosine	C10 H13 N5 O4	267.096	3.623	268.104	Full match	Full match	Full match	Nucleosides, nucleotides, and analogues	Purine nucleosides	Purine 2'-deoxyribonucleosides	Purine 2'-deoxyribonucleosides	0.131658	-2.92513	1.16364e-11	0.985507	1.4613	down	3.2361e+07	2.32806e+07	3.80633e+07	3.75953e+07	4.00082e+07	1.21106e+07	1.59364e+07	8.00441e+06	1.43056e+07	1.12926e+07	1.09945e+07	1.08919e+07	1.50656e+07	2.95338e+07	7.83493e+06	1.28476e+07	6.11758e+06	1.25568e+07	8.42365e+06	1.05612e+07	1.35267e+07	1.05348e+07	5.65265e+06	1.36346e+08	1.32465e+08	1.38691e+08	1.23299e+08	6.10067e+07	2.96149e+08	1.8796e+08	1.55336e+08
Com_1797_pos	cis-Resveratrol	C14 H12 O3	228.078	5.542	229.086	Full match	Full match	No results	Phenylpropanoids and polyketides	Stilbenes	Not available	Stilbenes	0.290256	-1.7846	1.29674e-11	0.978261	1.42619	down	9.02512e+07	6.55523e+07	1.03705e+08	1.0154e+08	2.19469e+07	3.50779e+07	2.5008e+07	2.43957e+07	3.05337e+07	2.5772e+07	4.4417e+07	3.43385e+07	3.00722e+07	2.88487e+07	3.15748e+07	2.72585e+07	4.7285e+07	4.70124e+07	3.28429e+07	3.36557e+07	3.11918e+07	3.5475e+07	4.06785e+07	5.50451e+07	1.52416e+08	1.67249e+08	1.84024e+08	1.05243e+08	1.03212e+08	1.2275e+08	2.4901e+08
Com_465_pos	2'-Deoxyadenosine	C10 H13 N5 O3	251.101	2.921	252.109	Full match	Full match	Full match	Nucleosides, nucleotides, and analogues	Purine nucleosides	Purine 2'-deoxyribonucleosides	Purine 2'-deoxyribonucleosides	0.0481733	-4.37562	1.69172e-11	0.975845	1.42718	down	6.28589e+06	5.64493e+06	4.3382e+06	5.591e+06	3.13635e+07	1.2888e+06	1.22226e+06	870418	567531	667549	2.42665e+06	989725	2.60447e+06	4.43644e+06	882016	7.86669e+06	826627	1.01932e+06	536793	1.00609e+06	1.24959e+06	1.43519e+06	598522	6.41632e+07	5.24528e+07	8.82364e+07	1.90902e+07	3.77027e+07	6.35665e+08	7.31338e+07	6.09637e+07
Com_1635_pos	L-Pyroglutamic acid	C5 H7 N O3	129.043	1.302	130.05	Full match	Full match	Full match	Organic acids and derivatives	Carboxylic acids and derivatives	Amino acids, peptides, and analogues	Alpha amino acids and derivatives	0.22914	-2.1257	1.76139e-11	0.968599	1.42007	down	9.19577e+07	3.53754e+07	1.23724e+08	9.31054e+07	2.70628e+07	2.25163e+07	3.41191e+07	1.77114e+07	2.04095e+07	2.49039e+07	2.2111e+07	3.71308e+07	3.55844e+07	2.00086e+07	4.20116e+07	6.39874e+07	2.34581e+07	2.05408e+07	2.56042e+07	3.20267e+07	2.05768e+07	1.32968e+07	2.87825e+07	1.74716e+08	1.7376e+08	1.40126e+08	1.74398e+08	9.26e+07	2.59499e+08	3.22382e+08	2.50087e+08
Com_10338_pos	Boc-beta-cyano-L-alanine	C9 H14 N2 O4	214.095	1.962	215.102	No results	No results	Full match	Organic acids and derivatives	Carboxylic acids and derivatives	Amino acids, peptides, and analogues	Alpha amino acids and derivatives	0.442365	-1.17669	2.05686e-11	0.985507	1.40963	down	1.11368e+07	1.27923e+07	1.49474e+07	1.2897e+07	1.24811e+07	6.78213e+06	7.77324e+06	6.10142e+06	6.43829e+06	6.07687e+06	6.16181e+06	7.2688e+06	5.25443e+06	7.09928e+06	6.78898e+06	8.42166e+06	6.04231e+06	9.94034e+06	4.4001e+06	5.97618e+06	6.51645e+06	5.97714e+06	5.97258e+06	2.00593e+07	1.56946e+07	1.37281e+07	1.55587e+07	1.65693e+07	1.90538e+07	1.62399e+07	1.59594e+07
Com_8124_pos	2-Amino-1,3-octadecanediol	C18 H39 N O2	301.298	7.208	302.305	Full match	Full match	Full match	Organic nitrogen compounds	Organonitrogen compounds	Amines	1,2-aminoalcohols	0.125074	-2.99914	2.12927e-11	0.980676	1.42631	down	7.78128e+06	899385	3.61087e+06	8.84768e+06	1.01719e+06	2.07967e+06	2.50504e+06	2.95197e+06	2.07455e+06	3.02449e+06	3.20918e+06	1.20312e+06	4.14481e+06	2.5239e+06	2.13559e+06	4.62249e+06	1.44206e+06	739983	2.83625e+06	681820	817058	691238	1.92903e+06	1.57108e+07	2.09459e+07	1.91574e+07	2.0101e+07	1.4649e+07	1.05396e+07	1.8689e+07	1.18512e+07
Com_11828_pos	L-Tyrosinemethylester	C10 H13 N O3	195.089	5.967	196.097	No results	No results	Full match					0.476068	-1.07076	2.18798e-11	0.980676	1.49727	down	8.47112e+06	4.92808e+06	5.84544e+06	9.71087e+06	6.47269e+06	1.25513e+07	1.28114e+07	6.48163e+06	7.41384e+06	7.84314e+06	9.14345e+06	1.02211e+07	1.07506e+07	9.3259e+06	1.21899e+07	6.51177e+06	7.16525e+06	7.41914e+06	7.42435e+06	6.30456e+06	1.00057e+07	8.82602e+06	8.65297e+06	1.13145e+07	1.39941e+07	1.22907e+07	1.65592e+07	1.96629e+07	2.01426e+07	1.19225e+07	2.10054e+07
Com_8667_pos	2-(acetyloxy)-3-amino-1-[1,2-di(acetyloxy)ethyl]-3-oxopropyl acetate	C13 H19 N O9	315.094	1.834	316.102	Invalid mass	No results	No results					0.298611	-1.74366	2.98519e-11	0.963768	1.42334	down	2.27666e+07	1.26022e+07	1.51535e+07	1.38818e+07	8.06314e+06	6.45655e+06	5.86898e+06	5.68872e+06	4.72553e+06	5.37285e+06	4.95255e+06	6.32893e+06	5.21553e+06	5.19919e+06	5.59267e+06	1.21602e+07	5.56695e+06	6.79557e+06	4.24455e+06	4.90313e+06	4.93178e+06	4.53178e+06	6.0062e+06	2.8037e+07	3.79979e+07	3.22556e+07	2.46286e+07	1.7102e+07	4.16493e+07	2.36979e+07	2.32329e+07
Com_8538_pos	Hydroxyprogesterone caproate	C27 H40 O4	428.292	5.962	429.299	Full match	No results	No results	Lipids and lipid-like molecules	Steroids and steroid derivatives	Pregnane steroids	Gluco/mineralocorticoids, progestogins and derivatives	1.74112	0.800017	3.09468e-11	0.963768	1.39363	up	1.83449e+07	2.88814e+07	1.9734e+07	2.10211e+07	3.36184e+07	3.08188e+07	3.0945e+07	2.9332e+07	2.791e+07	2.32179e+07	2.911e+07	2.56209e+07	3.01107e+07	3.11339e+07	1.75807e+07	1.5008e+07	2.71569e+07	3.30903e+07	2.73764e+07	2.93566e+07	3.07004e+07	3.25689e+07	2.16722e+07	1.77345e+07	1.61265e+07	1.44074e+07	1.32793e+07	1.56131e+07	1.15316e+07	1.24848e+07	1.23802e+07
Com_25761_pos	Feruloyl Putrescine	C14 H20 N2 O3	264.147	5.578	265.154	No results	No results	Full match	Phenylpropanoids and polyketides	Cinnamic acids and derivatives	Hydroxycinnamic acids and derivatives	Coumaric acids and derivatives	0.503792	-0.9891	3.41296e-11	0.949275	1.39525	down	1.92427e+06	3.14398e+06	2.17917e+06	2.03405e+06	3.0107e+06	1.20582e+06	1.42998e+06	1.34703e+06	1.27456e+06	1.48645e+06	1.42633e+06	1.15842e+06	1.30994e+06	1.35653e+06	1.39093e+06	1.30956e+06	1.04432e+06	1.31471e+06	1.16582e+06	1.23e+06	1.35554e+06	1.23021e+06	1.30762e+06	2.6108e+06	2.36197e+06	2.29723e+06	2.47488e+06	4.072e+06	4.77495e+06	3.95393e+06	2.93789e+06
Com_8022_pos	Pinocembrin	C15 H12 O4	256.073	6.774	257.08	Full match	No results	No results	Phenylpropanoids and polyketides	Flavonoids	Flavans	Flavanones	0.230117	-2.11956	4.20089e-11	0.963768	1.44864	down	2.34126e+06	2.14479e+06	2.53895e+06	5.46155e+06	2.29562e+06	3.98713e+06	5.82785e+06	1.81733e+06	3.94901e+06	9.98911e+06	3.33075e+06	3.46683e+06	2.97683e+06	1.35232e+07	5.23927e+06	1.83607e+07	2.87152e+06	3.63346e+06	1.76723e+06	3.37792e+06	5.11339e+06	3.37719e+06	4.60079e+06	1.23031e+07	1.00377e+07	1.03539e+07	1.96204e+07	3.98911e+07	2.22129e+07	4.0844e+07	4.78895e+07
Com_5183_pos	Glycyl-L-leucine	C8 H16 N2 O3	188.116	5.07	189.123	Full match	Full match	Full match	Organic acids and derivatives	Carboxylic acids and derivatives	Amino acids, peptides, and analogues	Peptides	0.149654	-2.74029	4.23974e-11	0.97343	1.44185	down	1.72296e+07	4.30366e+06	9.58037e+06	5.6371e+06	6.03495e+06	3.82857e+06	3.05992e+06	2.73448e+06	3.2503e+06	3.56199e+06	3.69074e+06	2.90713e+06	2.36706e+06	3.80223e+06	4.25029e+06	2.37947e+07	3.18368e+06	3.08063e+06	2.88578e+06	2.89055e+06	3.64622e+06	3.76221e+06	2.98284e+06	2.2305e+07	2.95987e+07	3.90277e+07	2.65423e+07	2.71677e+07	5.07771e+07	1.03072e+08	3.65842e+07
Com_2681_pos	11β-Hydroxyandrosterone	C19 H30 O3	306.219	6.421	307.226	Full match	No results	No results	Lipids and lipid-like molecules	Steroids and steroid derivatives	Androstane steroids	Androgens and derivatives	1.57743	0.657579	4.74832e-11	0.954106	1.39525	up	9.54287e+07	1.11947e+08	1.06669e+08	1.04495e+08	1.26835e+08	1.158e+08	1.12448e+08	1.18565e+08	1.11858e+08	1.06512e+08	1.15017e+08	1.05914e+08	1.24159e+08	1.23981e+08	6.31035e+07	7.2359e+07	8.7637e+07	1.32689e+08	1.14919e+08	1.14857e+08	1.34218e+08	1.26868e+08	9.12913e+07	8.67059e+07	7.55332e+07	7.08815e+07	5.98519e+07	7.59446e+07	6.35625e+07	6.22821e+07	5.0949e+07
Com_84_pos	Oleoyl ethylamide	C20 H39 N O	309.302	10.493	310.31	Full match	No results	No results	Lipids and lipid-like molecules	Fatty Acyls	Fatty amides	N-acyl amines	0.273553	-1.87011	5.71966e-11	0.966184	1.3853	down	9.61421e+08	2.61145e+08	5.41053e+08	2.86043e+08	2.48886e+08	4.08501e+08	2.19561e+08	3.58325e+08	2.48633e+08	1.13702e+09	3.30436e+08	3.26188e+08	3.59886e+08	6.3288e+08	6.12818e+08	1.05686e+09	4.24708e+08	2.66605e+08	1.82973e+08	2.67837e+08	1.25551e+08	1.26941e+08	3.18578e+08	7.48816e+08	1.21279e+09	1.93552e+09	8.20321e+08	9.99607e+08	1.44689e+09	2.26372e+09	2.00881e+09
Com_12384_pos	Propionyl-L-carnitine	C10 H19 N O4	217.131	5.231	218.139	No results	No results	Full match	Lipids and lipid-like molecules	Fatty Acyls	Fatty acid esters	Acyl carnitines	0.460078	-1.12005	8.15863e-11	0.934783	1.42125	down	1.21751e+07	1.69121e+07	1.90224e+07	1.40188e+07	6.56277e+06	6.39091e+06	5.62985e+06	5.14845e+06	5.28263e+06	5.89586e+06	6.08458e+06	7.37512e+06	5.7855e+06	8.37631e+06	5.00736e+06	6.39803e+06	6.65332e+06	8.32725e+06	5.85772e+06	5.80863e+06	6.42164e+06	6.47401e+06	6.47057e+06	2.01552e+07	1.68137e+07	1.64435e+07	1.8021e+07	1.35198e+07	1.60684e+07	1.73111e+07	1.69556e+07
Com_2779_pos	15-OxoEDE	C20 H34 O3	304.24	6.495	305.247	Invalid mass	No results	No match	Lipids and lipid-like molecules	Fatty Acyls	Fatty acids and conjugates	Long-chain fatty acids	1.60692	0.684297	8.23301e-11	0.961353	1.42218	up	9.23604e+07	1.05724e+08	1.102e+08	1.15091e+08	1.28466e+08	1.02053e+08	9.85731e+07	1.09939e+08	9.09449e+07	9.86206e+07	9.85434e+07	9.37487e+07	1.15414e+08	1.05945e+08	5.94498e+07	6.40471e+07	7.53956e+07	1.17944e+08	9.85801e+07	9.18686e+07	1.16059e+08	1.03568e+08	8.76907e+07	7.98507e+07	6.806e+07	6.20711e+07	5.83967e+07	6.80969e+07	4.91988e+07	5.86926e+07	4.43341e+07
Com_13745_pos	11-Deoxy prostaglandin F1β	C20 H36 O4	322.25	9.809	323.257	Invalid mass	No results	No results	Lipids and lipid-like molecules	Fatty Acyls	Eicosanoids	Prostaglandins and related compounds	4.22498	2.07894	8.64381e-11	0.971014	1.40354	up	6.50251e+06	6.13722e+06	5.7365e+06	2.45179e+06	2.27812e+06	9.63112e+06	7.13113e+06	5.36058e+06	1.33913e+07	1.15811e+07	1.03938e+07	9.83974e+06	6.60707e+06	8.32689e+06	9.84155e+06	1.94191e+07	1.23261e+07	6.99898e+06	3.30227e+06	1.15137e+07	4.1004e+06	1.0882e+07	5.04323e+06	1.38195e+06	1.62772e+06	2.43136e+06	1.98572e+06	1.72039e+06	1.93882e+06	1.7319e+06	1.00281e+06
Com_1160_pos	Leucylproline	C11 H20 N2 O3	228.147	5.108	229.155	Full match	No results	Full match	Organic acids and derivatives	Carboxylic acids and derivatives	Amino acids, peptides, and analogues	Dipeptides	0.271128	-1.88296	8.67431e-11	0.966184	1.41646	down	1.15828e+08	9.91684e+07	6.16728e+07	5.89159e+07	9.75635e+07	5.11747e+07	2.98003e+07	3.93222e+07	3.2806e+07	3.13351e+07	3.76503e+07	3.3376e+07	3.32223e+07	4.19857e+07	3.75615e+07	1.23986e+08	3.56723e+07	3.96783e+07	3.68681e+07	3.40778e+07	3.75878e+07	4.01743e+07	4.83169e+07	2.19636e+08	2.43092e+08	2.24132e+08	9.93501e+07	1.79048e+08	1.93387e+08	4.28735e+08	1.98867e+08
Com_11604_pos	Gly-Val	C7 H14 N2 O3	174.1	2.745	175.108	No results	Full match	Full match	Organic acids and derivatives	Carboxylic acids and derivatives	Amino acids, peptides, and analogues	Dipeptides	0.147041	-2.76571	9.42019e-11	0.978261	1.44965	down	5.0467e+06	1.73152e+06	3.05252e+06	1.95886e+06	1.45499e+06	1.45531e+06	1.29154e+06	853955	1.11517e+06	1.07307e+06	1.12064e+06	1.15939e+06	1.02067e+06	1.2531e+06	1.13639e+06	7.34147e+06	1.19753e+06	1.32092e+06	1.08163e+06	1.07301e+06	1.30309e+06	1.20524e+06	1.14958e+06	1.03832e+07	1.35239e+07	1.19718e+07	6.77652e+06	8.48414e+06	1.86203e+07	3.23822e+07	1.11048e+07
Com_6871_pos	5-fluoro AB-PINACA N-(4-hydroxypentyl) metabolite	C18 H25 F N4 O3	386.17	6.144	387.178	Invalid mass	No results	No results	Organic acids and derivatives	Carboxylic acids and derivatives	Amino acids, peptides, and analogues	N-acyl-alpha amino acids and derivatives	6.06096	2.59955	1.45701e-10	0.971014	1.36535	up	4.52146e+06	4.8458e+06	7.08571e+06	9.50898e+06	6.78648e+06	4.58215e+07	2.84568e+07	1.15735e+07	2.9324e+07	1.72852e+07	3.16132e+07	4.47328e+07	2.31562e+07	1.58564e+07	3.44159e+07	3.05774e+07	4.56221e+07	4.10399e+07	1.42675e+07	4.51853e+07	2.33865e+07	2.67905e+07	3.38985e+07	6.60554e+06	1.32689e+06	3.02197e+06	3.24751e+06	4.72304e+06	4.54801e+06	4.56755e+06	6.05081e+06
Com_6624_pos	1-(7-methoxy-2-oxo-2H-chromen-8-yl)-3-methyl-2-oxobutyl acetate	C17 H18 O6	340.094	5.623	341.101	Invalid mass	No results	No results					0.514791	-0.957941	1.45911e-10	0.971014	1.37557	down	5.07278e+07	3.39673e+07	4.06336e+07	4.73649e+07	2.05862e+07	1.90297e+07	2.77241e+07	2.47315e+07	2.42965e+07	3.06088e+07	2.79751e+07	1.72785e+07	2.37869e+07	3.06601e+07	2.20228e+07	2.40948e+07	1.2301e+07	2.00574e+07	2.37375e+07	1.75897e+07	2.79644e+07	2.41317e+07	2.11632e+07	4.94874e+07	5.09732e+07	5.07495e+07	5.16083e+07	5.22158e+07	4.74844e+07	5.4778e+07	4.45549e+07
Com_8016_pos	4-[4-(1-phenyl-1H-1,2,4-triazol-5-yl)-1,3-thiazol-2-yl]pyridine	C16 H11 N5 S	305.073	3.024	306.08	Full match	No results	No results					0.113269	-3.14218	1.50075e-10	0.958937	1.38904	down	1.71614e+07	5.92199e+06	5.77288e+06	4.76698e+06	1.54833e+07	1.49973e+06	579076	497442	438888	497288	537084	894749	440987	497577	2.45131e+06	9.43203e+06	1.54374e+06	567542	652236	470287	441179	410485	765563	1.84535e+07	4.12155e+07	3.5216e+07	2.70982e+07	8.47594e+06	3.75021e+07	5.8417e+07	4.55391e+07
Com_5592_pos	N-Acetyl-D-lactosamine	C14 H25 N O11	383.142	1.342	422.105	Full match	No results	No results	Organic oxygen compounds	Organooxygen compounds	Carbohydrates and carbohydrate conjugates	Acylaminosugars	0.121607	-3.03971	1.6676e-10	0.97343	1.38325	down	2.07053e+07	6.19734e+06	3.56238e+06	8.32617e+06	6.95867e+06	8.86522e+06	1.70219e+06	1.50263e+06	1.14827e+06	741677	1.54343e+06	3.16128e+06	6.14217e+06	1.17155e+06	3.96967e+06	1.08888e+07	2.53042e+06	1.8227e+06	3.49487e+06	1.5732e+06	1.97429e+06	1.01482e+06	2.28607e+06	3.80455e+07	6.89683e+07	5.3454e+07	3.52875e+07	9.62757e+06	7.56829e+07	1.35335e+07	2.60124e+07
Com_7533_pos	3-amino-2,6-diphenyl-4,7-dihydro-2H-pyrazolo[3,4-d]pyrimidin-4-one	C17 H13 N5 O	303.114	2.67	304.121	Invalid mass	No results	No results					0.178376	-2.487	1.75056e-10	0.927536	1.37012	down	8.88612e+06	1.84146e+07	1.22338e+07	1.54253e+07	998741	1.20824e+06	1.14981e+06	1.00129e+06	876568	1.02022e+06	1.13175e+06	946880	890571	987393	933280	1.04731e+06	852649	1.10523e+06	948638	909081	917269	831473	1.09668e+06	2.57998e+07	1.59229e+07	1.76818e+07	2.48938e+07	7.24751e+06	8.65327e+06	4.7046e+06	1.39033e+07
Com_2975_pos	Dipropylene glycol dimethyl ether	C8 H18 O3	162.126	5.965	347.242	Invalid mass	No results	No results					1.61103	0.687987	2.28151e-10	0.966184	1.38583	up	7.86576e+07	9.68727e+07	9.5754e+07	9.32666e+07	6.77946e+07	9.78394e+07	9.13331e+07	1.09986e+08	8.14418e+07	7.94061e+07	1.04373e+08	7.7272e+07	1.02978e+08	1.22093e+08	5.44461e+07	6.4732e+07	6.08649e+07	8.03022e+07	8.12698e+07	6.37772e+07	1.03358e+08	1.01979e+08	7.11376e+07	5.8856e+07	6.05202e+07	4.69663e+07	5.0104e+07	6.70473e+07	5.71632e+07	6.90791e+07	4.63739e+07
Com_16376_pos	INK	C16 H31 N5 O5	188.116	4.117	189.123	Invalid mass	No match	No match					0.23284	-2.10259	2.36126e-10	0.937198	1.37582	down	9.5449e+06	3.18685e+06	4.39122e+06	4.09687e+06	1.27464e+06	1.03751e+06	710939	932484	926870	927227	896572	1.05839e+06	891715	970071	1.16723e+06	7.13988e+06	948025	880014	698401	973442	928423	1.02554e+06	1.13507e+06	9.46064e+06	1.07591e+07	8.566e+06	4.69363e+06	6.88433e+06	1.25073e+07	1.71944e+07	8.41673e+06
Com_11164_pos	Cytidine-5'-monophosphate	C9 H14 N3 O8 P	323.052	1.335	306.049	No results	No results	Full match	Nucleosides, nucleotides, and analogues	Pyrimidine nucleotides	Pyrimidine ribonucleotides	Pyrimidine ribonucleoside monophosphates	0.216157	-2.20985	2.39791e-10	0.963768	1.36153	down	8.69765e+06	4.31447e+06	7.57905e+06	7.37077e+06	7.33271e+06	6.67098e+06	1.47342e+06	2.52347e+06	2.08278e+06	589350	3.37231e+06	2.58194e+06	2.75482e+06	1.92883e+06	1.19056e+06	9.21344e+06	2.11419e+06	1.25842e+06	5.016e+06	1.49457e+06	2.45659e+06	2.91071e+06	1.561e+06	1.48195e+07	2.24713e+07	1.78686e+07	1.87813e+07	4.63823e+06	2.54825e+07	1.6226e+07	1.46984e+07
Com_14742_pos	PLK	C17 H32 N4 O4	356.242	4.967	357.249	Full match	No results	No results					0.0852641	-3.55192	2.40742e-10	0.966184	1.4352	down	2.44346e+06	1.31377e+06	593768	500155	2.35458e+06	328068	308041	401197	303990	303988	317395	338407	291042	391488	405737	1.91333e+06	339150	372309	341487	298099	342839	309034	317117	7.40454e+06	1.14062e+07	1.02098e+07	488404	1.77669e+06	1.0846e+07	1.0053e+07	8.82012e+06
Com_2669_pos	6-Methylquinoline	C10 H9 N	143.073	5.147	144.081	Full match	No results	No results	Organoheterocyclic compounds	Quinolines and derivatives	Not available	Quinolines and derivatives	0.444921	-1.16838	2.54602e-10	0.963768	1.54225	down	3.56809e+07	4.58147e+07	4.38878e+07	3.88024e+07	3.24376e+07	7.01484e+07	5.80709e+07	6.57153e+07	6.43183e+07	4.89971e+07	7.38538e+07	8.1506e+07	7.29229e+07	5.36489e+07	6.28969e+07	7.10699e+07	6.28401e+07	4.77253e+07	7.2658e+07	5.17962e+07	6.1838e+07	6.98978e+07	1.03124e+08	1.65541e+08	1.72633e+08	1.53178e+08	2.09788e+08	1.18649e+08	1.22356e+08	1.57992e+08	1.52039e+08
Com_10233_pos	N-Acetylornithine	C7 H14 N2 O3	174.1	1.365	175.108	Full match	No results	Full match	Organic acids and derivatives	Carboxylic acids and derivatives	Amino acids, peptides, and analogues	N-acyl-alpha amino acids	0.429154	-1.22043	2.69794e-10	0.971014	1.3681	down	1.04229e+07	1.06621e+07	1.26853e+07	7.50164e+06	1.20741e+07	1.10609e+07	1.13269e+07	6.17207e+06	7.9896e+06	3.54858e+06	7.9555e+06	1.077e+07	1.47962e+07	7.25704e+06	5.18425e+06	6.15971e+06	7.39048e+06	1.16769e+07	5.05598e+06	5.85958e+06	8.47779e+06	6.77019e+06	5.92627e+06	1.98909e+07	1.95163e+07	1.42868e+07	2.36943e+07	1.38569e+07	1.78716e+07	1.00103e+07	1.95801e+07
Com_15485_pos	L-Saccharopine	C11 H20 N2 O6	276.132	1.344	277.139	Full match	Full match	Full match	Organic acids and derivatives	Carboxylic acids and derivatives	Amino acids, peptides, and analogues	Glutamic acid and derivatives	0.211824	-2.23906	3.12623e-10	0.983092	1.41152	down	5.26234e+06	4.87849e+06	9.40933e+06	5.38094e+06	4.80509e+06	1.09586e+06	514690	1.0951e+06	763609	587025	894232	1.9428e+06	1.21065e+06	1.21499e+06	1.93526e+06	3.11085e+06	669998	1.2475e+06	304150	520871	885629	549217	1.17847e+06	7.3529e+06	1.57918e+07	8.25679e+06	9.98114e+06	6.56927e+06	1.06547e+07	1.06459e+07	1.21506e+07
Com_13081_pos	SPB 19:0;2O	C19 H41 N O2	315.313	7.345	316.32	No results	Full match	No results					0.128358	-2.96176	3.79559e-10	0.983092	1.45991	down	3.39369e+06	906097	881804	3.57869e+06	905964	1.00236e+06	754534	970016	797563	1.04428e+06	862752	774443	1.7218e+06	1.12416e+06	710628	1.8917e+06	687881	730981	801626	755855	821122	759161	815040	4.26553e+06	7.07335e+06	6.41483e+06	1.14713e+07	6.62718e+06	3.99367e+06	9.86893e+06	6.72196e+06
Com_1955_pos	L-Isoleucine	C6 H13 N O2	131.095	3.531	132.102	Full match	Full match	Full match	Organic acids and derivatives	Carboxylic acids and derivatives	Amino acids, peptides, and analogues	Isoleucine and derivatives	0.333473	-1.58436	3.82598e-10	0.949275	1.35406	down	4.55426e+07	1.74664e+08	5.46722e+07	7.91335e+07	1.20655e+08	3.8362e+07	3.42075e+07	3.32044e+07	7.07421e+07	3.34269e+07	3.14116e+07	4.39471e+07	5.66643e+07	2.63351e+07	3.40157e+07	6.27889e+07	4.85692e+07	3.3388e+07	3.54987e+07	2.88142e+07	2.47007e+07	2.20906e+07	3.36045e+07	2.05902e+08	1.52814e+08	1.57152e+08	2.2809e+08	1.13341e+08	2.01863e+08	2.58318e+08	1.83927e+08
Com_4047_pos	Valylproline	C10 H18 N2 O3	214.132	4.77	215.139	Full match	No results	No results	Organic acids and derivatives	Carboxylic acids and derivatives	Amino acids, peptides, and analogues	Dipeptides	0.258339	-1.95266	3.95761e-10	0.956522	1.36413	down	5.15379e+07	4.39173e+07	2.91537e+07	2.62329e+07	3.46145e+07	1.62111e+07	9.35675e+06	3.00624e+06	1.11335e+07	7.15325e+06	1.11499e+07	1.3255e+07	5.15776e+06	7.33139e+06	1.36243e+07	6.86147e+07	1.43727e+07	1.20056e+07	1.18283e+07	7.5908e+06	8.03501e+06	1.01381e+07	1.45749e+07	8.8617e+07	8.62038e+07	7.96175e+07	4.22372e+07	7.46766e+07	6.212e+07	1.36149e+08	5.78128e+07
Com_25295_pos	Prostaglandin B2	C20 H30 O4	334.213	10.897	335.221	No results	No results	Full match	Lipids and lipid-like molecules	Fatty Acyls	Eicosanoids	Prostaglandins and related compounds	0.590757	-0.759362	4.25919e-10	0.971014	1.35694	down	3.72209e+06	3.37917e+06	3.99357e+06	2.71609e+06	1.68334e+06	2.62204e+06	1.86016e+06	2.28555e+06	1.80689e+06	2.85308e+06	2.16614e+06	2.41784e+06	2.378e+06	3.66869e+06	1.80937e+06	1.85946e+06	2.37126e+06	2.54211e+06	1.74514e+06	3.30032e+06	2.12147e+06	3.22245e+06	2.0022e+06	3.46002e+06	3.70304e+06	5.17591e+06	3.7724e+06	4.03043e+06	4.22673e+06	4.27641e+06	3.6646e+06
Com_9217_pos	Porphobilinogen	C10 H14 N2 O4	226.095	2.076	227.102	No results	No results	Full match	Organic nitrogen compounds	Organonitrogen compounds	Amines	Aralkylamines	0.332361	-1.58918	5.01437e-10	0.949275	1.36569	down	1.87603e+07	1.69526e+07	1.91997e+07	1.61377e+07	1.05389e+07	5.35691e+06	6.657e+06	5.49465e+06	5.79049e+06	4.82965e+06	6.75077e+06	6.13217e+06	4.45753e+06	6.6979e+06	4.97829e+06	1.02291e+07	4.57123e+06	7.39038e+06	2.54293e+06	4.15477e+06	4.23779e+06	5.73655e+06	3.82896e+06	2.35967e+07	2.96868e+07	2.47111e+07	1.37948e+07	1.80304e+07	3.70304e+07	4.72752e+07	2.94962e+07
Com_1376_pos	(9cis)-Retinal	C20 H28 O	284.213	7.557	285.221	Full match	No results	Full match	Lipids and lipid-like molecules	Prenol lipids	Retinoids	Retinoids	1.75627	0.812513	6.20853e-10	0.992754	1.35716	up	9.85708e+07	1.1687e+08	1.03368e+08	8.18114e+07	1.36262e+08	1.1495e+08	1.36364e+08	1.33346e+08	1.23268e+08	1.23819e+08	1.32685e+08	1.8713e+08	9.58994e+07	8.81968e+07	1.97058e+08	9.06038e+07	2.39659e+08	1.10181e+08	1.30164e+08	1.37365e+08	1.17468e+08	9.86202e+07	9.93638e+07	8.50855e+07	7.32228e+07	7.52959e+07	6.57042e+07	8.39072e+07	6.14548e+07	7.52133e+07	6.71342e+07
Com_195_pos	Ergosta-5,7,9(11),22-Tetraen-3-beta-Ol	C28 H42 O	394.323	9.335	395.33	No results	No results	Full match					11.5567	3.53066	6.85156e-10	0.995169	1.40415	up	1.85546e+08	8.7468e+07	1.1378e+08	4.1993e+07	3.31027e+07	6.15444e+07	1.28385e+08	2.25882e+08	3.31991e+08	4.00581e+08	1.58303e+08	9.54237e+07	1.15463e+08	7.71563e+07	7.35729e+08	9.15435e+08	2.87203e+08	3.05452e+07	1.00255e+09	1.7546e+08	1.06141e+08	1.40865e+08	2.85898e+08	1.54337e+07	2.46185e+07	2.28945e+07	2.38611e+07	2.00503e+07	2.57728e+07	1.8802e+07	3.31835e+07
Com_14853_pos	DLK	C16 H30 N4 O6	374.216	5.055	358.197	Full match	No results	No results					0.256576	-1.96254	6.88391e-10	0.992754	1.4606	down	1.5806e+06	1.20826e+06	806130	449376	406729	2.08349e+06	1.3045e+06	1.66014e+06	1.44536e+06	1.58638e+06	1.62162e+06	1.71948e+06	1.0224e+06	1.72756e+06	2.15327e+06	3.81447e+06	2.11721e+06	2.15515e+06	998515	1.57e+06	1.65588e+06	1.80846e+06	2.28999e+06	6.57592e+06	7.60699e+06	6.29654e+06	3.90896e+06	4.46398e+06	8.22471e+06	9.36411e+06	1.40212e+07
Com_227_pos	Uracil	C4 H4 N2 O2	112.027	1.882	113.035	Full match	Full match	Full match	Organoheterocyclic compounds	Diazines	Pyrimidines and pyrimidine derivatives	Pyrimidones	0.233868	-2.09623	7.5645e-10	0.963768	1.45061	down	2.65521e+08	2.41488e+08	1.9418e+08	1.91153e+08	2.81321e+08	1.8086e+08	1.27031e+08	1.501e+08	1.05274e+08	1.12469e+08	1.34498e+08	1.22681e+08	1.14283e+08	1.13908e+08	1.33236e+08	2.77279e+08	1.28504e+08	1.38684e+08	1.27306e+08	1.06818e+08	1.3767e+08	9.53766e+07	1.2715e+08	5.78527e+08	8.18318e+08	7.10606e+08	7.05129e+08	4.24363e+08	1.072e+09	1.11514e+09	5.16439e+08
Com_5998_pos	4-(2,3-dihydro-1,4-benzodioxin-6-yl)butanoic acid	C12 H14 O4	222.088	5.6	223.095	Invalid mass	No results	No results					2.63408	1.3973	8.74976e-10	0.954106	1.33232	up	1.63495e+07	1.57421e+07	3.05502e+07	1.93317e+07	5.5292e+07	2.51294e+07	3.44468e+07	3.97024e+07	3.8678e+07	4.39944e+07	4.19183e+07	2.73542e+07	3.71497e+07	3.06533e+07	1.88291e+07	1.37608e+07	1.54378e+07	3.1434e+07	4.50463e+07	3.52575e+07	4.4392e+07	3.03479e+07	1.35977e+07	1.47189e+07	1.58489e+07	7.71992e+06	1.26344e+07	1.19281e+07	7.27793e+06	1.17333e+07	8.06603e+06
Com_1430_pos	5-[(10Z)-14-(3,5-dihydroxyphenyl)tetradec-10-en-1-yl]benzene-1,3-diol	C26 H36 O4	412.258	7.718	413.266	Invalid mass	No results	No results					0.440752	-1.18196	1.04751e-09	0.942029	1.409	down	4.59974e+07	3.87552e+07	3.95355e+07	7.00095e+07	3.14175e+07	2.37567e+08	5.20684e+07	6.78931e+07	5.27912e+07	4.79436e+07	1.11205e+08	4.5055e+07	7.3578e+07	3.62625e+07	6.77168e+07	1.28399e+08	6.90616e+07	4.65105e+07	4.14549e+07	5.98086e+07	5.00492e+07	7.1634e+07	5.62463e+07	1.63227e+08	1.23281e+08	1.40238e+08	1.03904e+08	1.50871e+08	1.0756e+08	1.64274e+08	1.45326e+08
Com_1977_pos	Ergosterol peroxide	C28 H44 O3	428.329	6.76	429.336	Full match	No results	No results	Lipids and lipid-like molecules	Steroids and steroid derivatives	Ergostane steroids	Ergostane steroids	2.12572	1.08795	1.12629e-09	1	1.49247	up	7.01965e+07	8.55371e+07	7.62545e+07	8.14524e+07	7.35625e+07	5.32288e+07	5.37434e+07	1.13155e+08	7.63729e+07	6.85171e+07	5.16454e+07	5.62709e+07	5.87814e+07	5.4842e+07	2.08273e+08	1.11338e+08	6.83167e+07	5.94291e+07	5.00451e+07	5.17397e+07	6.47227e+07	5.46222e+07	1.03805e+08	3.74357e+07	3.66793e+07	3.30468e+07	3.56305e+07	4.00395e+07	3.74366e+07	3.72359e+07	3.10013e+07
Com_4831_pos	Phe-Pro	C14 H18 N2 O3	262.132	5.397	263.139	No results	No results	Full match	Organic acids and derivatives	Carboxylic acids and derivatives	Amino acids, peptides, and analogues	Dipeptides	0.265747	-1.91187	1.14438e-09	0.980676	1.40206	down	1.48969e+07	1.72164e+07	1.36659e+07	1.0855e+07	1.60905e+07	1.01334e+07	5.57504e+06	9.01853e+06	6.53542e+06	6.01178e+06	8.33189e+06	6.28712e+06	6.59239e+06	8.28663e+06	6.11613e+06	1.52029e+07	6.32192e+06	7.18626e+06	8.10799e+06	4.91131e+06	4.69877e+06	8.45007e+06	7.35899e+06	3.84956e+07	4.73234e+07	3.72423e+07	2.03235e+07	3.29868e+07	2.61429e+07	6.19571e+07	9.18491e+07
Com_13636_pos	N-cyclohexyl-2-(3-methyl-5-isoxazolyl)benzamide	C17 H20 N2 O2	284.148	5.008	285.155	Invalid mass	No results	No results					0.280848	-1.83214	1.34607e-09	0.954106	1.34996	down	9.16776e+06	2.67366e+06	1.18691e+07	4.93234e+06	446264	2.01861e+06	4.29681e+06	1.75568e+06	1.99281e+06	722680	1.66269e+06	4.97909e+06	1.60312e+06	1.72243e+06	4.19564e+06	4.0184e+06	1.85358e+06	2.67464e+06	720165	2.33451e+06	1.2341e+06	1.72591e+06	2.20815e+06	7.397e+06	8.44227e+06	6.74832e+06	1.17923e+07	8.45284e+06	1.93722e+07	1.06208e+07	1.18753e+07
Com_36982_pos	ethyl 4-({[(3-morpholinopropyl)amino]carbothioyl}amino)benzoate	C17 H25 N3 O3 S	351.152	1.372	352.16	Invalid mass	No results	No results					0.372322	-1.42538	1.57965e-09	0.929952	1.3372	down	624447	524365	640723	846358	339385	184831	168139	180865	142043	149005	182962	254601	360353	148757	307841	217389	128096	147610	157049	124233	143670	153478	160830	944915	952426	605104	495551	823235	460586	885718	495177
Com_13133_pos	Doxycycline	C22 H24 N2 O8	444.157	5.84	445.164	Invalid mass	No results	No results	Phenylpropanoids and polyketides	Tetracyclines	Not available	Tetracyclines	0.16438	-2.6049	1.59579e-09	0.937198	1.34522	down	1.09851e+07	3.48673e+06	5.88691e+06	6.69124e+06	1.33426e+07	1.01305e+06	1.00947e+06	820697	904876	760027	954283	1.14695e+06	926655	894264	798756	1.02544e+06	1.09298e+06	1.21467e+06	798146	1.03235e+06	929783	915363	1.07781e+06	800080	1.56915e+07	1.4437e+07	1.50113e+07	1.88108e+07	1.37691e+07	2.32193e+07	2.47187e+06
Com_9193_pos	(2E,4E)-N-[2-(4-hydroxyphenyl)ethyl]dodeca-2,4-dienamide	C20 H29 N O2	293.235	7.394	294.242	Invalid mass	No results	No results					0.476261	-1.07018	1.70713e-09	0.94686	1.33884	down	1.82955e+07	9.64692e+06	1.77921e+07	2.23114e+07	9.52711e+06	1.59464e+07	9.61607e+06	1.25016e+07	1.01633e+07	1.20745e+07	9.46026e+06	1.16773e+07	9.48947e+06	8.4068e+06	2.47214e+07	1.12684e+07	1.38571e+07	1.5312e+07	8.27068e+06	1.05645e+07	8.35035e+06	1.18959e+07	1.06736e+07	2.07371e+07	1.89944e+07	1.94117e+07	2.98204e+07	1.84496e+07	3.79576e+07	3.64643e+07	2.89891e+07
Com_1299_pos	1,4-dihydroxy-1,4-dimethyl-7-(propan-2-ylidene)-decahydroazulen-6-one	C15 H24 O3	234.162	6.728	235.169	Invalid mass	No results	No results					3.66639	1.87436	1.72892e-09	0.968599	1.39815	up	3.7098e+07	4.74895e+07	3.66129e+07	3.3594e+07	5.91379e+07	1.21646e+08	1.26059e+08	1.47341e+08	2.64907e+08	1.22565e+08	1.24131e+08	9.21119e+07	1.16338e+08	1.39191e+08	1.913e+08	9.47261e+07	1.67675e+08	9.87886e+07	2.1905e+08	1.29278e+08	1.68223e+08	1.41351e+08	1.73464e+08	3.5964e+07	3.3849e+07	2.97514e+07	3.27893e+07	4.05048e+07	3.53281e+07	3.64031e+07	3.39143e+07
Com_14745_pos	(2E)-6-hydroxy-2-methyl-6-(4-methylphenyl)hept-2-enoic acid	C15 H20 O3	230.125	4.66	269.088	Invalid mass	No results	No results					0.225827	-2.14671	1.74641e-09	0.951691	1.32789	down	7.96502e+06	7.0279e+06	3.6879e+06	2.92443e+06	5.61748e+06	1.80121e+06	556152	2.04194e+06	975889	524408	694096	1.47019e+06	356557	757057	1.2351e+06	2.21462e+06	2.05873e+06	2.54963e+06	2.73448e+06	1.11919e+06	843097	1.07606e+06	1.59853e+06	8.12927e+06	1.15029e+07	1.19886e+07	7.08435e+06	4.06546e+06	1.68125e+07	1.85483e+07	1.23969e+07
Com_13233_pos	2-(2-hydroxy-3-methylbutanamido)-4-methylpentanoic acid	C11 H21 N O4	231.147	5.089	232.154	Full match	No results	Full match					0.434532	-1.20247	1.75485e-09	0.971014	1.3157	down	7.13687e+06	7.56569e+06	7.6571e+06	7.2724e+06	6.46263e+06	4.54164e+06	2.81435e+06	3.43255e+06	1.02103e+07	4.00925e+06	3.79784e+06	8.13482e+06	3.79264e+06	4.18933e+06	3.84813e+06	4.54553e+06	4.19495e+06	2.83426e+06	2.6305e+06	3.27391e+06	1.37617e+06	3.55091e+06	4.64552e+06	1.1974e+07	9.19204e+06	7.78183e+06	9.24248e+06	1.17075e+07	1.30335e+07	9.09176e+06	8.88353e+06
Com_18292_pos	(5-L-Glutamyl)-L-Amino Acid	C8 H14 N2 O5	218.09	1.369	219.097	No results	No results	Full match	Organic acids and derivatives	Carboxylic acids and derivatives	Amino acids, peptides, and analogues	N-acyl-alpha amino acids	0.211555	-2.2409	1.8446e-09	0.951691	1.36456	down	8.03954e+06	3.43509e+06	7.29031e+06	7.46588e+06	1.3302e+06	411291	737786	172043	448133	241195	488221	1.73619e+06	981616	622691	737344	2.36657e+06	678541	401322	217460	328792	429047	507298	531365	9.60457e+06	1.14472e+07	9.53702e+06	6.95694e+06	3.77689e+06	1.04749e+07	9.84338e+06	7.59083e+06
Com_7495_pos	Arecoline	C8 H13 N O2	155.095	5.117	156.102	Full match	No results	No results	Alkaloids and derivatives	Not available	Not available	Alkaloids and derivatives	0.624538	-0.679139	1.92834e-09	0.963768	1.36926	down	2.10549e+07	2.91442e+07	2.29187e+07	2.23042e+07	2.21493e+07	1.72866e+07	1.78379e+07	2.19284e+07	2.14812e+07	1.57335e+07	1.75891e+07	2.09969e+07	1.91836e+07	1.54377e+07	1.5377e+07	1.33307e+07	1.69816e+07	2.08526e+07	1.88973e+07	1.83823e+07	2.23041e+07	1.97777e+07	1.46894e+07	2.93436e+07	2.53614e+07	2.05304e+07	2.71148e+07	3.42498e+07	3.78649e+07	3.00204e+07	3.23812e+07
Com_14_pos	Stercobilin	C33 H46 N4 O6	594.341	5.605	595.348	Full match	No results	No results	Organoheterocyclic compounds	Tetrapyrroles and derivatives	Bilirubins	Bilirubins	0.36567	-1.45138	2.02306e-09	0.922705	1.36451	down	4.39255e+09	2.33396e+09	5.83136e+09	3.28262e+09	1.53723e+09	7.01024e+08	1.08189e+09	1.04367e+09	5.98704e+08	1.1286e+09	8.76509e+08	1.06648e+09	6.20747e+08	8.37745e+08	2.19152e+09	1.61893e+09	1.20549e+09	1.32997e+09	6.00001e+08	9.86784e+08	6.95981e+08	9.04079e+08	1.42285e+09	3.60372e+09	3.73886e+09	3.79618e+09	3.21456e+09	4.2036e+09	5.40091e+09	4.23444e+09	5.32884e+09
Com_14614_pos	Deoxycorticosterone 21-glucoside	C27 H40 O8	492.273	5.194	493.281	Full match	No results	No results	Lipids and lipid-like molecules	Steroids and steroid derivatives	Steroidal glycosides	Steroidal glycosides	0.0844647	-3.56551	2.11018e-09	0.963768	1.44466	down	407335	434073	450680	433279	288717	1.1039e+06	1.58965e+06	277567	314060	301848	359604	1.52498e+06	319904	332783	274840	3.43325e+06	327072	353775	254877	280270	345464	356025	614485	8.39246e+06	6.79255e+06	7.43608e+06	1.18988e+07	1.33731e+06	6.15382e+06	644346	897843
Com_10817_pos	D-α-Tocopherol	C29 H50 O2	430.381	11.453	431.388	Full match	No results	No results	Lipids and lipid-like molecules	Prenol lipids	Quinone and hydroquinone lipids	Tocopherols	0.339075	-1.56033	2.11323e-09	0.954106	1.31351	down	1.3155e+07	5.37797e+06	7.17179e+06	1.03472e+07	2.32111e+06	7.68342e+06	4.21277e+06	6.1127e+06	3.45552e+06	1.16883e+07	4.1743e+06	4.43729e+06	8.26751e+06	1.30197e+07	6.72618e+06	1.05671e+07	7.96111e+06	4.69813e+06	2.59818e+06	3.02171e+06	1.75148e+06	4.52523e+06	6.6293e+06	7.6528e+06	1.52742e+07	1.91673e+07	1.67002e+07	2.15668e+07	1.75814e+07	1.83979e+07	1.50772e+07
Com_11244_pos	NNK	C14 H26 N6 O6	396.177	6.095	397.184	Invalid mass	No results	No results	Organic oxygen compounds	Organooxygen compounds	Carbonyl compounds	Aryl alkyl ketones	1.64125	0.714795	2.26044e-09	0.956522	1.31104	up	1.39258e+07	1.38213e+07	1.5301e+07	1.91263e+07	7.20625e+06	1.9593e+07	2.36979e+07	1.92424e+07	1.98376e+07	2.16611e+07	2.15664e+07	1.68327e+07	1.88042e+07	2.22564e+07	1.76658e+07	1.65161e+07	1.43285e+07	2.04642e+07	1.84258e+07	1.96604e+07	2.14072e+07	2.00279e+07	1.85813e+07	1.14022e+07	1.13584e+07	8.15381e+06	1.15415e+07	1.24905e+07	1.02307e+07	1.09123e+07	9.55538e+06
Com_14825_pos	N-(5-acetamidopentyl)acetamide	C9 H18 N2 O2	186.137	5.077	187.144	Full match	No results	No results					0.528996	-0.918672	2.322e-09	0.968599	1.40299	down	4.0147e+06	4.53827e+06	5.50846e+06	8.95589e+06	4.56178e+06	6.49707e+06	5.02791e+06	1.06107e+07	7.8705e+06	9.75231e+06	6.92845e+06	5.51086e+06	3.54975e+06	8.54271e+06	6.94585e+06	7.51588e+06	8.66383e+06	4.48605e+06	5.77166e+06	4.9009e+06	7.67559e+06	8.06895e+06	5.09901e+06	1.36508e+07	1.36918e+07	1.19297e+07	1.23008e+07	1.06294e+07	1.06602e+07	1.41087e+07	1.06889e+07
Com_274_pos	L-Tyrosine	C9 H11 N O3	181.074	2.22	182.081	Full match	Full match	Full match	Organic acids and derivatives	Carboxylic acids and derivatives	Amino acids, peptides, and analogues	Tyrosine and derivatives	0.176256	-2.50426	2.98162e-09	0.94686	1.45311	down	1.41065e+08	1.65605e+08	1.97631e+08	1.40819e+08	1.52223e+08	1.0353e+08	4.30786e+07	8.70296e+07	8.07232e+07	9.14195e+07	8.97622e+07	9.13935e+07	8.82775e+07	8.17461e+07	1.06216e+08	1.28102e+08	7.90725e+07	9.65769e+07	1.31434e+08	8.12034e+07	7.60903e+07	8.57217e+07	1.40207e+08	5.89038e+08	7.19091e+08	6.69416e+08	7.38491e+08	4.04349e+08	9.41277e+08	1.12673e+09	8.53326e+08
Com_25578_pos	Glu-Glu	C10 H16 N2 O7	276.095	1.384	277.103	No results	No results	Full match	Organic acids and derivatives	Carboxylic acids and derivatives	Amino acids, peptides, and analogues	Dipeptides	0.289946	-1.78614	3.322e-09	0.934783	1.3213	down	4.16012e+06	1.48831e+06	1.46813e+06	1.9019e+06	670394	1.04383e+06	627070	1.21642e+06	595727	594240	585992	812348	898114	619910	563041	584974	432375	660951	804583	270578	660765	434472	502400	4.22467e+06	3.38949e+06	2.56661e+06	4.32997e+06	1.74398e+06	4.86356e+06	649850	1.35878e+06
Com_19696_pos	L-(-)-alpha-Amino-epsilon-Caprolactam	C6 H12 N2 O	128.095	1.364	129.102	No results	No results	Full match	Organoheterocyclic compounds	Azepines	Not available	Azepines	0.415018	-1.26875	3.44494e-09	0.94686	1.34991	down	3.75055e+06	4.41623e+06	3.334e+06	3.24776e+06	4.47828e+06	3.96928e+06	4.33908e+06	1.71036e+06	2.24028e+06	1.77112e+06	3.30085e+06	2.01614e+06	3.20913e+06	2.22429e+06	2.07958e+06	2.18867e+06	1.63606e+06	3.71911e+06	2.41641e+06	1.84588e+06	2.51301e+06	2.11971e+06	2.85226e+06	6.65124e+06	7.62285e+06	6.20295e+06	7.50617e+06	1.68471e+06	8.47546e+06	8.12844e+06	7.84297e+06
Com_11248_pos	1-Methyladenine	C6 H7 N5	149.07	2.077	150.077	Full match	No results	No results	Organoheterocyclic compounds	Imidazopyrimidines	Purines and purine derivatives	Purines and purine derivatives	0.484984	-1.04399	3.84738e-09	0.968599	1.47253	down	7.4959e+06	5.38086e+06	6.47369e+06	6.24012e+06	7.78439e+06	8.728e+06	8.19399e+06	7.70641e+06	7.00257e+06	6.52884e+06	8.52691e+06	7.48067e+06	6.65156e+06	9.86453e+06	6.88963e+06	9.62312e+06	5.76317e+06	8.37908e+06	8.43388e+06	6.81637e+06	6.76545e+06	6.81373e+06	7.63918e+06	1.02094e+07	1.47085e+07	1.26326e+07	1.75248e+07	1.41924e+07	2.74101e+07	1.97818e+07	1.60776e+07
Com_19033_pos	(1R,2S,3R,4R)-3-(Isobutylamino)-4-(3-pyridinyl)-1,2-cyclopentanediol	C14 H22 N2 O2	272.152	5.885	273.159	Invalid mass	No results	No results	Organic nitrogen compounds	Organonitrogen compounds	Amines	Aralkylamines	0.325304	-1.62014	4.36808e-09	1	1.52787	down	1.16739e+06	1.54478e+06	1.22811e+06	1.36758e+06	1.48025e+06	1.52963e+06	1.49513e+06	1.72385e+06	1.33293e+06	1.06065e+06	1.40366e+06	1.31635e+06	1.72446e+06	1.42281e+06	1.74108e+06	1.35418e+06	1.45585e+06	2.18683e+06	1.20873e+06	1.3347e+06	1.35389e+06	1.49511e+06	1.29777e+06	3.39006e+06	2.34292e+06	3.50133e+06	3.08986e+06	3.18872e+06	5.24298e+06	2.74055e+06	3.8073e+06
Com_18136_pos	2-hydroxy-6-[(8Z,11Z)-pentadeca-8,11,14-trien-1-yl]benzoic acid	C22 H30 O3	324.208	6.357	325.215	Invalid mass	No results	No results					1.5675	0.648462	4.6764e-09	0.951691	1.28964	up	3.61658e+06	4.22233e+06	3.68592e+06	3.93092e+06	8.74446e+06	5.28127e+06	6.07458e+06	5.68785e+06	5.2226e+06	5.23958e+06	5.28531e+06	4.85923e+06	5.57138e+06	5.57849e+06	3.22548e+06	5.95507e+06	4.19922e+06	5.18285e+06	5.83305e+06	4.83317e+06	6.77656e+06	5.75936e+06	4.211e+06	4.13162e+06	3.52538e+06	2.98854e+06	3.42669e+06	3.72041e+06	2.52201e+06	3.26953e+06	2.79773e+06
Com_7763_pos	Levodopa	C9 H11 N O4	197.069	5.563	198.076	No results	No results	Full match	None	None	None	None	0.58912	-0.763367	6.24471e-09	0.961353	1.35372	down	2.11199e+07	1.57592e+07	2.25843e+07	1.99989e+07	1.17445e+07	2.50511e+07	1.89676e+07	1.71734e+07	2.24599e+07	1.65284e+07	2.27123e+07	2.4443e+07	1.34837e+07	1.2729e+07	3.18389e+07	2.75902e+07	3.89916e+07	2.86163e+07	1.38851e+07	2.73454e+07	2.18615e+07	2.31668e+07	2.87975e+07	3.62242e+07	3.49908e+07	3.70251e+07	3.8251e+07	3.332e+07	3.05039e+07	3.15561e+07	3.79018e+07
Com_31222_pos	Trehalose 6-phosphate	C12 H23 O14 P	422.083	1.36	423.09	No results	No results	Full match	Lipids and lipid-like molecules	Saccharolipids	Not available	Saccharolipids	0.276968	-1.85221	6.3899e-09	0.939614	1.32341	down	1.51512e+06	578367	452445	474219	452270	728246	379199	288358	226462	252143	291701	872385	586416	266620	1.13074e+06	346589	960978	491092	250387	462335	229056	245292	534040	2.55202e+06	2.63905e+06	3.02347e+06	2.80637e+06	387812	1.39483e+06	802519	1.11047e+06
Com_6274_pos	4-(4-chlorophenoxy)-3,5-dimethyl-1H-pyrazole	C11 H11 Cl N2 O	222.057	5.514	223.064	Full match	No results	No results					0.505058	-0.98548	7.24731e-09	0.903382	1.3055	down	5.24478e+07	4.30856e+07	5.29737e+07	6.52662e+07	2.18846e+07	2.09248e+07	2.29574e+07	1.31305e+07	1.57616e+07	1.66488e+07	2.11551e+07	1.89693e+07	1.87542e+07	2.35298e+07	1.84023e+07	1.67606e+07	2.04697e+07	2.23159e+07	1.47848e+07	1.95418e+07	2.52076e+07	2.37636e+07	2.30505e+07	6.14983e+07	5.34675e+07	5.09714e+07	5.11714e+07	4.52222e+07	3.58588e+07	3.83535e+07	3.97614e+07
Com_19297_pos	1-Methylguanosine	C11 H15 N5 O5	297.108	5.513	298.116	No results	No results	Full match	Nucleosides, nucleotides, and analogues	Purine nucleosides	Not available	Purine nucleosides	0.274375	-1.86578	7.28241e-09	1	1.47423	down	942924	688785	881113	893832	956264	593793	690683	586480	595703	614981	703091	629288	637292	634905	756352	469525	510447	686988	547280	568336	640560	587647	548291	1.49607e+06	1.91231e+06	1.99418e+06	1.71407e+06	1.94085e+06	1.22234e+06	1.70431e+06	1.32629e+06
Com_8009_pos	PPK	C16 H28 N4 O4	170.105	1.901	171.113	Invalid mass	No results	No results					0.51108	-0.968379	7.49932e-09	0.944444	1.29253	down	1.31575e+07	1.50678e+07	1.33411e+07	1.43336e+07	3.71217e+07	1.0687e+07	1.15949e+07	1.03501e+07	8.64515e+06	1.13971e+07	1.01257e+07	9.88824e+06	8.60849e+06	9.90187e+06	9.88221e+06	1.07468e+07	7.81505e+06	1.61126e+07	7.92863e+06	8.19775e+06	9.53623e+06	9.0385e+06	9.36626e+06	1.96849e+07	1.70603e+07	1.54022e+07	1.74253e+07	2.93928e+07	2.35826e+07	2.78213e+07	2.58383e+07
Com_23751_pos	Ala-trp	C14 H17 N3 O3	275.127	5.237	276.134	No results	No results	Full match	Organic acids and derivatives	Carboxylic acids and derivatives	Amino acids, peptides, and analogues	Dipeptides	0.344445	-1.53765	7.77997e-09	0.934783	1.30486	down	3.37332e+06	2.16254e+06	2.58842e+06	2.02624e+06	1.95346e+06	1.60237e+06	456318	824621	645419	861048	795269	634942	925104	1.12621e+06	1.1943e+06	3.07919e+06	395556	891807	1.00482e+06	598759	709397	793006	923408	4.30111e+06	3.88251e+06	1.7937e+06	5.07899e+06	4.75281e+06	4.23751e+06	7.33244e+06	3.43536e+06
Com_4686_pos	7α-Hydroxytestosterone	C19 H28 O3	304.201	7.784	305.209	Invalid mass	No results	No results	Lipids and lipid-like molecules	Steroids and steroid derivatives	Androstane steroids	Androgens and derivatives	10.8328	3.43733	7.86551e-09	0.990338	1.34452	up	4.27763e+06	3.98403e+06	4.46733e+06	4.06542e+06	5.66108e+06	2.50503e+07	3.87547e+07	5.97254e+07	3.31649e+07	3.71065e+07	3.0306e+07	3.23371e+07	8.05981e+07	1.86324e+07	7.12507e+07	7.19105e+07	5.93905e+07	6.79679e+06	5.06152e+07	2.88124e+07	3.40965e+07	1.24184e+07	8.36257e+07	3.15739e+06	3.00305e+06	3.03331e+06	2.95083e+06	3.24366e+06	2.60256e+06	4.67035e+06	3.08982e+06
Com_93_pos	Testosterone undecanoate	C30 H48 O3	456.359	8.671	457.367	Full match	No results	No results	Lipids and lipid-like molecules	Steroids and steroid derivatives	Steroid esters	Steroid esters	3.40639	1.76824	8.98948e-09	0.915459	1.28097	up	1.87725e+08	1.85153e+08	4.17842e+08	1.55282e+08	3.30577e+08	8.2111e+08	9.67329e+08	5.38063e+08	7.27548e+08	5.17566e+08	8.7224e+08	1.67474e+09	9.02639e+08	8.07723e+08	6.79371e+08	9.34567e+08	8.92701e+08	6.22217e+08	2.98279e+08	9.16481e+08	3.9743e+08	7.81343e+08	9.33766e+08	2.10567e+08	1.65554e+08	2.40393e+08	1.15528e+08	1.48806e+08	2.7209e+08	1.35557e+08	1.25686e+08
Com_13827_pos	4-Hydroxybenzoic acid	C7 H6 O3	138.029	4.041	139.036	Invalid mass	No results	No results	Benzenoids	Benzene and substituted derivatives	Benzoic acids and derivatives	Hydroxybenzoic acid derivatives	28.5246	4.83413	9.75391e-09	0.905797	1.33382	up	125377	5.12502e+06	173923	145071	1.5012e+07	3.7605e+06	4.61963e+06	4.52975e+06	6.68443e+06	6.27327e+06	3.6237e+06	3.70825e+06	6.5042e+06	5.04425e+06	625456	102211	638363	5.78494e+06	5.81216e+06	6.06513e+06	8.53225e+06	4.44183e+06	1.97525e+06	132096	112864	127527	143273	129577	118905	141559	119853
Com_4246_pos	D-(+)-Proline	C5 H9 N O2	115.064	5.12	116.071	Full match	Full match	Full match	Organic acids and derivatives	Carboxylic acids and derivatives	Amino acids, peptides, and analogues	Proline and derivatives	0.45658	-1.13106	9.87769e-09	0.954106	1.33892	down	6.37767e+07	2.96496e+07	2.81628e+07	3.35601e+07	2.91181e+07	2.73505e+07	2.04719e+07	2.21683e+07	1.9787e+07	2.07211e+07	2.18446e+07	2.12505e+07	1.83184e+07	2.05545e+07	2.87067e+07	3.94915e+07	2.15606e+07	2.10009e+07	1.97596e+07	1.81422e+07	2.21303e+07	2.02916e+07	2.40532e+07	3.22493e+07	1.0925e+08	5.49007e+07	3.61368e+07	5.32351e+07	4.16427e+07	4.70301e+07	1.02436e+08
Com_5431_pos	3,5-di(2-furylmethylidene)tetrahydro-2H-pyran-4-one	C15 H12 O4	256.073	5.554	257.08	Full match	No results	No results					0.545383	-0.874659	1.00701e-08	0.951691	1.27632	down	7.02352e+07	4.29195e+07	5.37241e+07	7.58402e+07	4.01968e+07	3.49383e+07	4.27121e+07	2.84698e+07	3.67565e+07	4.46363e+07	4.39043e+07	3.25041e+07	4.17752e+07	5.59884e+07	2.41685e+07	2.03251e+07	2.31837e+07	5.25028e+07	3.28324e+07	1.78349e+07	4.25312e+07	4.0193e+07	3.7112e+07	7.90328e+07	6.7343e+07	7.28809e+07	8.85917e+07	6.7627e+07	4.71531e+07	5.97646e+07	6.68474e+07
Com_15293_pos	N4-(4-chloro-2,5-dimethoxyphenyl)morpholine-4-carbothioamide	C13 H17 Cl N2 O3 S	338.042	5.255	339.049	Invalid mass	No results	No results					6.02077	2.58995	1.08056e-08	0.929952	1.30651	up	4.12953e+06	1.19081e+06	3.82046e+06	4.26377e+06	679887	4.74509e+06	1.07745e+07	5.94378e+06	8.9369e+06	1.40082e+07	1.09944e+07	2.5243e+06	9.76164e+06	1.24473e+07	3.23172e+06	1.81637e+06	1.0121e+06	5.55164e+06	8.25459e+06	4.90626e+06	1.2378e+07	1.90232e+06	4.80703e+06	939365	1.26421e+06	769643	850122	1.2215e+06	894434	740818	1.47464e+06
Com_10091_pos	3-[(5-nitropyridin-2-yl)oxy]-1H-indazole	C12 H8 N4 O3	256.056	3.213	257.063	Invalid mass	No results	No results					0.288256	-1.79458	1.15026e-08	0.925121	1.28869	down	6.81589e+06	5.89054e+06	1.47454e+07	2.26776e+07	2.32191e+06	1.34173e+06	1.91749e+06	1.69641e+06	2.23475e+06	1.53921e+06	1.64044e+06	1.87647e+06	2.35988e+06	2.05692e+06	1.07199e+06	3.91932e+06	1.23055e+06	2.39761e+06	1.28874e+06	1.66626e+06	2.20198e+06	2.04144e+06	1.69657e+06	9.70202e+06	7.96049e+06	8.2316e+06	4.12948e+07	8.15839e+06	7.71366e+06	9.91913e+06	6.94069e+06
Com_7904_pos	Asp-Phe	C13 H16 N2 O5	280.106	4.784	281.113	No results	No results	Full match	Organic acids and derivatives	Carboxylic acids and derivatives	Amino acids, peptides, and analogues	Peptides	0.184872	-2.4354	1.16546e-08	0.942029	1.2995	down	1.1742e+07	6.74116e+06	7.39332e+06	4.84273e+06	1.26622e+07	3.51334e+06	657357	1.9079e+06	1.07481e+06	2.28007e+06	1.86575e+06	5.29811e+06	920259	5.48815e+06	3.30888e+06	4.38645e+06	5.04025e+06	2.04497e+06	2.13904e+06	1.18731e+06	5.33255e+06	1.43606e+06	2.92596e+06	2.28915e+07	3.21788e+07	2.73814e+07	5.07956e+06	8.87113e+06	4.76376e+07	4.16819e+07	2.83736e+07
Com_20280_pos	Ne-(1-Carboxymethyl)-L-lysine	C8 H16 N2 O4	204.111	1.374	205.118	No results	No results	Full match					0.401791	-1.31548	1.18817e-08	0.944444	1.32785	down	6.27626e+06	4.29869e+06	5.24244e+06	5.53557e+06	3.74669e+06	1.78909e+06	1.85547e+06	951969	1.37745e+06	783232	1.57573e+06	2.71343e+06	2.97278e+06	1.69366e+06	1.92289e+06	3.49471e+06	2.24342e+06	2.28969e+06	1.27531e+06	779542	1.5538e+06	1.19157e+06	1.55548e+06	5.65481e+06	5.02617e+06	4.30592e+06	6.59297e+06	6.09195e+06	7.55826e+06	4.67775e+06	6.09483e+06
Com_20113_pos	1-hydroxy-1-(4-methoxyphenyl)propan-2-yl 4-methoxybenzoate	C18 H20 O5	338.115	6.729	339.122	Invalid mass	No results	No results					0.378333	-1.40227	1.23529e-08	0.937198	1.28132	down	4.13631e+06	1.03383e+06	6.30108e+06	4.08172e+06	1.16973e+06	855410	1.85516e+06	1.34139e+06	1.17173e+06	1.47164e+06	2.25345e+06	847298	758349	841260	4.60358e+06	3.61463e+06	940398	804613	1.29195e+06	1.0157e+06	866765	2.7902e+06	2.07744e+06	4.18974e+06	4.77908e+06	4.47002e+06	4.81459e+06	6.18746e+06	5.90612e+06	8.28674e+06	8.9195e+06
Com_27627_pos	dAMP	C10 H14 N5 O6 P	331.068	4.778	332.075	No results	No results	Full match	Nucleosides, nucleotides, and analogues	Purine nucleotides	Purine deoxyribonucleotides	Purine 2'-deoxyribonucleoside monophosphates	0.112848	-3.14755	1.23762e-08	0.968599	1.39228	down	135959	313013	176257	186185	142517	97947.6	96457.4	79012.5	85658.9	81352.2	86711.6	86660.1	86784.7	82477.5	70764.3	563616	75175.1	97595.5	65973.2	75234.7	80745	76169.2	75651.1	575699	2.33338e+06	1.2286e+06	616301	631738	1.29949e+06	1.86268e+06	912690
Com_14644_pos	APH	C14 H21 N5 O4	361.118	4.946	362.126	Invalid mass	No results	No results					0.391942	-1.35129	1.36596e-08	0.876812	1.30962	down	1.47064e+07	1.33066e+07	3.36315e+06	1.07107e+07	1.87662e+06	2.15854e+06	2.31274e+06	1.1302e+06	1.82092e+06	1.41279e+06	1.7687e+06	2.27536e+06	1.76639e+06	1.86315e+06	1.99322e+06	2.46484e+06	1.91652e+06	2.63239e+06	946584	1.67994e+06	1.94624e+06	2.01961e+06	2.08512e+06	1.08833e+07	9.00314e+06	7.71606e+06	7.62268e+06	9.09258e+06	6.90641e+06	9.21036e+06	7.08421e+06
Com_4866_pos	GPH	C13 H19 N5 O4	347.103	4.878	348.111	Invalid mass	No results	No results					0.294725	-1.76256	1.67269e-08	0.896135	1.33922	down	4.90622e+07	3.60623e+07	8.91128e+07	4.94866e+07	3.21506e+07	3.82247e+06	5.36956e+06	3.21003e+06	3.58039e+06	5.36409e+06	3.25641e+06	5.62868e+06	2.54851e+06	3.11877e+06	5.87289e+06	4.92685e+06	4.32444e+06	4.15795e+06	1.57266e+06	3.90442e+06	5.25306e+06	4.63574e+06	5.03202e+06	3.85819e+07	4.02637e+07	3.1634e+07	3.93377e+07	6.14529e+07	5.80339e+07	6.27131e+07	7.04114e+07
Com_7969_pos	Tetranor-12(S)-HETE	C16 H26 O3	288.168	4.88	289.175	Invalid mass	No results	No results	Lipids and lipid-like molecules	Fatty Acyls	Fatty acids and conjugates	Long-chain fatty acids	0.455801	-1.13353	1.69364e-08	0.929952	1.28196	down	2.2503e+07	1.59056e+07	2.32295e+07	2.3508e+07	6.16005e+06	9.44516e+06	1.11652e+07	6.63222e+06	9.27763e+06	8.00623e+06	1.09063e+07	1.08626e+07	7.81536e+06	1.11335e+07	9.12453e+06	1.15075e+07	8.00534e+06	1.37093e+07	7.14742e+06	9.88221e+06	1.10845e+07	9.91392e+06	8.19834e+06	1.75407e+07	2.34344e+07	2.07184e+07	1.89012e+07	2.19032e+07	2.43226e+07	1.54924e+07	2.56189e+07
Com_21729_pos	Rosmarinic acid	C18 H16 O8	377.114	4.819	378.121	Invalid mass	No results	No results	Phenylpropanoids and polyketides	Cinnamic acids and derivatives	Hydroxycinnamic acids and derivatives	Coumaric acids and derivatives	0.301701	-1.72881	1.75908e-08	0.842995	1.32974	down	5.7672e+06	4.00015e+06	7.30897e+06	4.31599e+06	1.00809e+06	174013	179870	159502	156257	153265	170223	168617	183544	155212	158047	185061	155734	184572	136724	162449	166731	156006	171652	4.07674e+06	3.7277e+06	2.95581e+06	3.44511e+06	3.75078e+06	3.97425e+06	3.84599e+06	4.08788e+06
Com_3651_pos	5'-S-Methyl-5'-thioadenosine	C11 H15 N5 O3 S	297.089	5.126	298.096	Full match	Full match	Full match	Nucleosides, nucleotides, and analogues	5'-deoxyribonucleosides	5'-deoxy-5'-thionucleosides	5'-deoxy-5'-thionucleosides	173.693	7.44039	1.76519e-08	0.913043	1.35772	up	343377	3.37765e+06	385861	385985	234370	4.40863e+07	8.6174e+07	4.20243e+07	6.77625e+07	5.69354e+07	7.73029e+07	8.15103e+07	9.50221e+07	9.11768e+07	4.08162e+07	221481	5.39109e+07	7.2905e+07	8.26258e+07	5.53931e+07	1.02543e+08	7.81106e+07	4.44551e+07	331007	326441	258102	304419	301655	292565	313816	234867
Com_32140_pos	2-Deoxyuridine	C9 H12 N2 O5	228.074	1.379	229.081	No results	No results	Full match	Nucleosides, nucleotides, and analogues	Pyrimidine nucleosides	Pyrimidine 2'-deoxyribonucleosides	Pyrimidine 2'-deoxyribonucleosides	0.333473	-1.58436	2.00553e-08	0.900966	1.33051	down	1.68791e+06	1.05719e+06	1.56746e+06	2.03466e+06	829131	234129	308972	189263	273920	135278	210446	440441	349958	152600	320753	499340	189191	154464	158514	130001	257447	153884	168297	1.46001e+06	1.7626e+06	1.41201e+06	1.18595e+06	1.27111e+06	1.2223e+06	2.07983e+06	1.33076e+06
Com_14620_pos	α-Hydroxyalprazolam	C17 H13 Cl N4 O	324.082	3.951	325.089	Invalid mass	No results	No results	Organoheterocyclic compounds	Benzodiazepines	1,4-benzodiazepines	1,2,4-triazolo[4,3-a][1,4]benzodiazepines	6.53793	2.70884	2.20764e-08	0.927536	1.30275	up	1.51222e+06	1.64654e+06	1.86471e+06	1.77615e+06	763309	4.3436e+06	2.76486e+06	1.32204e+07	3.89648e+06	8.51936e+06	3.43467e+06	3.70829e+06	2.12176e+06	2.65571e+06	1.60711e+07	1.07096e+07	8.35016e+06	634669	6.49869e+06	4.9548e+06	8.20084e+06	6.44203e+06	1.11791e+07	927472	736433	723589	898705	924231	775073	852083	711480
Com_20230_pos	N1-pyrazin-2-yl-4-chlorobenzamide	C11 H8 Cl N3 O	233.035	1.81	234.043	Full match	No results	No results					0.394298	-1.34264	2.41994e-08	0.876812	1.29806	down	9.10436e+06	5.09225e+06	599447	1.12887e+07	490097	561536	525567	477761	423926	467045	542038	470841	458562	482248	433740	531996	393929	509943	469815	410526	443006	435532	520336	5.12161e+06	4.27307e+06	4.15552e+06	3.307e+06	5.66841e+06	2.71382e+06	4.09421e+06	3.21425e+06
Com_7136_pos	7-methoxy-8-(4-methyl-2-oxo-2,5-dihydrofuran-3-yl)-2H-chromen-2-one	C15 H12 O5	289.098	2.41	290.105	Invalid mass	No results	No results					0.32033	-1.64237	2.67465e-08	0.835749	1.33148	down	3.41654e+07	4.01361e+07	4.86512e+07	3.89022e+07	4.06155e+06	911853	862779	764914	663755	765538	849224	748188	677530	766110	717161	811424	639799	901402	711826	708154	688287	695760	846906	2.83743e+07	2.54735e+07	2.13399e+07	1.82195e+07	2.10251e+07	2.19833e+07	2.2699e+07	2.18119e+07
Com_7134_pos	Benzo[E]pyrazolo[5,1-c][1,2,4]triazin-8-yl N,N-dimethylcarbamate	C12 H11 N5 O2	257.09	2.083	240.086	Invalid mass	No results	No results	Organoheterocyclic compounds	Triazines	1,2,4-triazines	1,2,4-triazines	0.566051	-0.820996	2.96033e-08	0.879227	1.27203	down	2.92406e+07	2.86409e+07	3.67517e+07	3.04185e+07	1.44755e+07	1.45472e+07	1.38748e+07	1.50292e+07	1.0792e+07	1.77461e+07	1.92491e+07	1.35933e+07	1.08443e+07	1.84079e+07	1.52133e+07	1.51148e+07	1.16854e+07	1.60383e+07	1.08763e+07	1.23963e+07	1.15735e+07	1.16472e+07	1.40078e+07	3.50348e+07	2.91722e+07	2.57269e+07	2.82444e+07	2.65468e+07	2.83183e+07	2.50605e+07	2.89466e+07
Com_1439_pos	Sedanolide	C12 H18 O2	176.12	6.734	177.127	Invalid mass	No results	No results	Organoheterocyclic compounds	Isobenzofurans	Not available	Isobenzofurans	1.63419	0.708573	3.21461e-08	0.954106	1.2764	up	1.32184e+08	1.60784e+08	1.38114e+08	1.22702e+08	1.84731e+08	1.80348e+08	1.74978e+08	2.54561e+08	1.66037e+08	1.71318e+08	1.71369e+08	1.69699e+08	1.82873e+08	1.83376e+08	8.53143e+07	1.34974e+08	1.58797e+08	1.82213e+08	1.91579e+08	1.7696e+08	2.39298e+08	1.96376e+08	1.67213e+08	1.2989e+08	1.17963e+08	1.06805e+08	1.03063e+08	1.25266e+08	8.86003e+07	5.01148e+07	1.05621e+08
Com_36791_pos	Neosaxitoxin	C10 H17 N7 O5	293.147	1.424	294.154	Invalid mass	No results	No results	Phenylpropanoids and polyketides	Saxitoxins, gonyautoxins, and derivatives	Not available	Saxitoxins, gonyautoxins, and derivatives	0.396308	-1.33531	3.55733e-08	0.917874	1.26601	down	597614	508642	968844	915276	307029	472252	168764	341070	238203	268772	189094	202274	235286	149560	290131	357986	213447	351605	146388	125123	146865	160094	324315	929071	675072	668300	577559	501201	804852	773341	795462
Com_10456_pos	Deoxycytidine	C9 H13 N3 O4	227.09	1.369	228.098	No results	No results	Full match	Nucleosides, nucleotides, and analogues	Pyrimidine nucleotides	Pyrimidine deoxyribonucleotides	Pyrimidine 2'-deoxyribonucleoside monophosphates	0.142276	-2.81323	4.10679e-08	0.94686	1.28777	down	881008	724332	897507	1.0924e+06	806144	447138	310543	156759	123111	122862	280934	636468	312325	146998	281684	1.23121e+06	202527	294683	136117	107675	160356	145097	355556	2.23177e+06	2.03417e+06	2.42284e+06	2.10536e+06	782402	1.79666e+06	1.41967e+06	2.33613e+06
Com_2464_pos	Ethyl chrysanthemumate	C12 H20 O2	196.146	6.557	197.153	No results	No results	Full match	Lipids and lipid-like molecules	Prenol lipids	Monoterpenoids	Monocyclic monoterpenoids	1.70023	0.765726	4.37171e-08	0.922705	1.28054	up	6.64158e+07	8.72777e+07	6.60803e+07	6.30201e+07	5.80083e+07	1.08798e+08	1.12052e+08	1.28943e+08	1.05607e+08	1.10765e+08	1.0719e+08	1.10787e+08	1.23722e+08	1.21396e+08	5.88916e+07	5.91352e+07	8.0112e+07	1.26514e+08	1.10782e+08	1.07112e+08	1.52832e+08	1.31464e+08	8.20934e+07	7.17377e+07	6.41922e+07	5.88365e+07	5.99117e+07	6.07198e+07	4.90131e+07	5.50089e+07	4.35995e+07
Com_1614_pos	18-β-Glycyrrhetinic acid	C30 H46 O4	470.339	8.576	471.346	Full match	No results	No results	Lipids and lipid-like molecules	Prenol lipids	Triterpenoids	Triterpenoids	1.71161	0.775352	4.95236e-08	0.949275	1.29143	up	1.25195e+08	1.31334e+08	1.27357e+08	1.02708e+08	2.08482e+08	1.04297e+08	1.95416e+08	1.45554e+08	1.95635e+08	1.76834e+08	1.74963e+08	1.95886e+08	1.91757e+08	1.9487e+08	1.39141e+08	1.59407e+08	1.90671e+08	1.43836e+08	1.88965e+08	1.95235e+08	1.13978e+08	1.79963e+08	1.66042e+08	9.94298e+07	8.91798e+07	8.7241e+07	9.49129e+07	1.22019e+08	1.07368e+08	1.58477e+08	1.17535e+08
Com_509_pos	isoleucine	C6 H13 N O2	131.095	7.851	263.198	No results	No results	Full match	Organic acids and derivatives	Carboxylic acids and derivatives	Amino acids, peptides, and analogues	Isoleucine and derivatives	60.3419	5.91509	5.13873e-08	0.954106	1.27807	up	1.14087e+06	1.12414e+06	1.25689e+06	1.25671e+06	1.09613e+06	6.42488e+07	1.20688e+08	2.43978e+08	4.06798e+08	3.01712e+08	2.34498e+08	2.46875e+07	3.17603e+08	3.80761e+08	1.48463e+07	4.08433e+07	2.28006e+07	2.4593e+08	5.09875e+08	1.1476e+08	1.63605e+08	2.17599e+08	2.04697e+07	866356	836379	744607	955277	986383	1.02287e+06	2.98426e+06	2.52641e+07
Com_20881_pos	LPC O-21:0	C29 H62 N O6 P	551.441	9.731	552.449	No results	Invalid mass	No results					3.41748	1.77293	5.16425e-08	0.915459	1.25583	up	1.85471e+06	4.37209e+06	8.01437e+06	2.52685e+06	535518	3.20277e+06	2.62952e+06	4.39483e+06	2.95666e+06	4.40355e+06	2.67932e+06	3.42864e+06	3.80716e+06	3.65627e+06	827253	1.80581e+06	2.96234e+06	3.82076e+06	2.98233e+06	4.17188e+06	3.61291e+06	2.99177e+06	895617	1.02088e+06	1.05854e+06	1.19894e+06	1.75e+06	1.09099e+06	743216	742805	293730
Com_6457_pos	Cortisone	C21 H28 O5	360.196	5.368	361.204	Invalid mass	No results	No results	Lipids and lipid-like molecules	Steroids and steroid derivatives	Hydroxysteroids	21-hydroxysteroids	2.35654	1.23667	5.58078e-08	0.92029	1.24931	up	2.96802e+07	4.93869e+07	3.56481e+07	2.40533e+07	2.77154e+07	3.77344e+07	2.8195e+07	3.78704e+07	1.62994e+07	1.99484e+07	3.97142e+07	3.42452e+07	4.85039e+07	3.06126e+07	1.40697e+07	7.84775e+06	2.04055e+07	3.99085e+07	2.66599e+07	2.62062e+07	3.70153e+07	4.11443e+07	1.18943e+07	1.15077e+07	1.26139e+07	1.98892e+07	6.32256e+06	1.37833e+07	1.59424e+07	1.3947e+07	5.75425e+06
Com_6677_pos	(1E)-5-hydroxy-1,7-diphenylhept-1-en-3-one	C19 H20 O2	302.126	5.374	303.134	Invalid mass	No results	No results					1.69536	0.761595	6.19766e-08	0.94686	1.42969	up	4.31804e+07	3.11434e+07	4.48345e+07	5.06313e+07	4.78552e+07	3.14957e+07	3.30656e+07	3.44991e+07	2.65887e+07	3.37571e+07	3.42799e+07	2.73498e+07	3.17773e+07	3.32513e+07	2.37145e+07	3.12973e+07	1.80696e+07	3.63611e+07	3.105e+07	2.45065e+07	3.91355e+07	3.15033e+07	2.79499e+07	2.29115e+07	1.67422e+07	1.3447e+07	1.62556e+07	2.0889e+07	1.68097e+07	1.67658e+07	1.82596e+07
Com_8649_pos	Tanespimycin	C31 H43 N3 O8	626.331	6.315	627.338	Invalid mass	No results	No results	Phenylpropanoids and polyketides	Macrolactams	Not available	Macrolactams	5.17905	2.37269	6.47311e-08	0.961353	1.22569	up	4.12301e+06	1.61078e+06	1.53075e+06	1.7036e+06	1.42362e+06	2.45e+06	1.22145e+07	4.43006e+06	9.33168e+06	1.28441e+07	9.76429e+06	7.73853e+06	1.08747e+07	1.54599e+07	3.92512e+07	2.95152e+06	1.15866e+07	1.71443e+07	3.33535e+06	1.60969e+07	7.17452e+06	7.90429e+06	8.01927e+06	1.40994e+06	1.42366e+06	1.19364e+06	1.21576e+06	1.35745e+06	1.10821e+06	1.1515e+06	996466
Com_1014_pos	PC 8:0_8:0	C24 H48 N O8 P	509.32	7.195	510.327	No results	Invalid mass	No results					1.66028	0.731427	6.56523e-08	0.917874	1.22024	up	1.90496e+08	1.53054e+08	1.68067e+08	1.78138e+08	2.86054e+08	2.67005e+08	3.20915e+08	3.19763e+08	1.0114e+08	3.07862e+08	3.01146e+08	2.53451e+08	3.06018e+08	3.08263e+08	2.43377e+08	2.80245e+08	2.41592e+08	2.94899e+08	3.15563e+08	2.52398e+08	3.05123e+08	2.51833e+08	2.62666e+08	1.67925e+08	1.42298e+08	1.49564e+08	2.13782e+08	1.49626e+08	1.03769e+08	1.55652e+08	1.78941e+08
Com_7264_pos	3-hydroxy-6-methoxy-2-phenyl-4H-chromen-4-one	C16 H12 O4	250.063	6.742	251.07	Invalid mass	No results	No match					16.4578	4.0407	6.82279e-08	0.968599	1.30389	up	948580	1.01428e+06	1.06315e+06	991001	1.17502e+06	2.56818e+07	3.43669e+07	1.84665e+07	2.304e+07	3.76531e+07	3.93564e+07	5.70264e+06	8.30843e+06	1.63728e+07	6.87159e+06	4.09482e+06	2.33044e+06	8.42226e+06	4.52081e+07	1.05312e+07	2.55437e+07	2.02706e+07	1.71815e+07	905274	959654	884826	919914	1.01014e+06	1.17399e+06	833710	1.82675e+06
Com_9017_pos	6-(Methylthio)purine	C6 H6 N4 S	188.017	1.262	189.024	Invalid mass	No results	No results	Organoheterocyclic compounds	Imidazopyrimidines	Purines and purine derivatives	6-thiopurines	0.405091	-1.30368	7.11313e-08	0.927536	1.29341	down	4.80239e+06	7.69157e+06	3.70004e+06	9.47912e+06	2.15108e+07	1.30607e+07	7.90539e+06	1.46051e+07	1.10332e+07	4.46654e+06	1.91567e+07	7.33483e+06	1.25017e+07	5.41811e+06	3.86288e+06	1.16355e+07	3.55876e+06	3.95947e+06	1.80353e+07	4.90095e+06	1.41089e+07	1.54084e+07	4.64405e+06	2.77721e+07	1.58724e+07	2.37094e+07	2.64515e+07	1.85198e+07	3.72587e+07	1.10136e+07	2.02956e+07
Com_12973_pos	N-(3,5-dimethyl-4-isoxazolyl)-N'-(2-phenoxyethyl)urea	C14 H17 N3 O3	313.084	2.412	314.091	Invalid mass	No results	No results					6.90672	2.788	7.21982e-08	0.859903	1.3165	up	1.20631e+06	1.32431e+06	1.29454e+06	1.41373e+06	5.96671e+06	1.14968e+07	1.21046e+07	1.19757e+07	1.20514e+07	1.22977e+07	7.98669e+06	9.15453e+06	1.20121e+07	1.64638e+07	7.06777e+06	916698	5.60179e+06	1.51796e+07	1.56119e+07	1.66539e+07	1.68031e+07	1.20826e+07	4.7148e+06	1.28663e+06	1.2785e+06	1.22538e+06	1.39946e+06	1.22943e+06	1.31862e+06	1.47418e+06	1.31573e+06
Com_6656_pos	3-(2,6-difluorophenyl)-4-ethyl-1H-pyrazole	C11 H10 F2 N2	186.1	1.368	187.108	Invalid mass	No results	No results					0.532201	-0.909956	7.29229e-08	0.956522	1.24354	down	1.16691e+07	1.07297e+07	8.20152e+06	1.08778e+07	4.80095e+07	7.48025e+06	1.02568e+07	8.34131e+06	5.33859e+06	6.4496e+06	7.6865e+06	1.13633e+07	1.09168e+07	6.07136e+06	6.25012e+06	9.79701e+06	6.41835e+06	9.34626e+06	4.28784e+06	4.4556e+06	5.7861e+06	6.37764e+06	7.2338e+06	1.79431e+07	1.91459e+07	1.60188e+07	1.37381e+07	1.77535e+07	2.00422e+07	2.02694e+07	2.00284e+07
Com_259_pos	alpha-Farnesene	C15 H24	204.187	8.468	205.195	No results	No results	Full match	Lipids and lipid-like molecules	Prenol lipids	Sesquiterpenoids	Sesquiterpenoids	13.1828	3.72058	7.78014e-08	0.830918	1.28442	up	3.28954e+07	2.78686e+07	2.80179e+07	2.43469e+07	2.29575e+07	5.99363e+08	6.38992e+08	7.83213e+08	4.77197e+08	5.52084e+08	6.66971e+08	3.43046e+08	7.67305e+08	7.42829e+08	9.20981e+08	9.15359e+08	5.93709e+08	2.79667e+08	7.39398e+08	3.91322e+08	6.87095e+08	6.47151e+08	4.52457e+08	2.1245e+07	3.72026e+07	3.02179e+07	3.33089e+07	6.26893e+07	3.59363e+07	5.23785e+07	5.05919e+07
Com_7037_pos	1,7-bis(3,4-dihydroxyphenyl)heptan-3-one	C19 H22 O5	312.135	5.95	313.143	Invalid mass	No results	No results					4.01821	2.00655	8.12338e-08	0.944444	1.25253	up	9.99153e+06	1.04137e+07	8.53311e+06	1.23925e+07	6.86438e+06	4.40794e+07	2.33415e+07	2.38254e+06	1.75494e+07	1.1039e+07	2.67359e+07	2.69039e+07	1.72462e+07	1.06352e+07	2.91563e+07	2.02792e+07	4.45488e+07	3.30767e+07	1.33838e+07	2.85028e+07	1.88846e+07	1.80566e+07	2.67678e+07	9.16674e+06	6.88878e+06	7.26798e+06	937821	8.1813e+06	3.10783e+06	5.59459e+06	5.21831e+06
Com_12252_pos	Maltotriose	C18 H32 O16	504.171	3.815	505.178	No results	No results	Full match	Organic oxygen compounds	Organooxygen compounds	Carbohydrates and carbohydrate conjugates	Oligosaccharides	0.0312078	-5.00195	8.13542e-08	0.985507	1.46205	down	253433	272416	295785	310482	296175	248652	234699	206788	281900	212360	227116	220295	264342	195121	201145	219470	175595	230629	189968	195748	185889	168900	219951	7.08706e+06	8.75746e+06	1.1318e+07	2.62515e+06	877472	2.36085e+07	9.72706e+06	8.77556e+06
Com_25501_pos	HMH	C17 H25 N7 O4 S	445.145	1.279	446.153	Invalid mass	No results	No results					0.151883	-2.71897	9.89974e-08	0.990338	1.42454	down	175029	140527	144753	196651	144275	152965	124687	143931	105982	104451	154735	115699	346994	110150	103302	151295	99063.4	109710	149609	90720.9	120524	135295	115635	456210	679181	394843	1.38933e+06	1.03932e+06	1.1192e+06	317585	301594
Com_11026_pos	pentane-1,2,3,4,5-pentol	C5 H12 O5	152.066	5.72	153.073	Invalid mass	No results	No results					4.1663	2.05877	9.92759e-08	0.915459	1.22851	up	1.7317e+06	2.96125e+06	2.00049e+06	3.25807e+06	2.02895e+06	1.40208e+07	1.05968e+07	4.09812e+06	1.00943e+07	3.99718e+06	1.00286e+07	1.53162e+07	7.20273e+06	4.59846e+06	1.37427e+07	1.01083e+07	2.24453e+07	1.77044e+07	5.19923e+06	1.8429e+07	9.09133e+06	9.63352e+06	1.41673e+07	3.57809e+06	2.80673e+06	1.66576e+06	1.52739e+06	2.14755e+06	1.32489e+06	1.18754e+06	1.93072e+06
Com_9064_pos	Adenosine 5'-monophosphate	C10 H14 N5 O7 P	347.062	1.337	348.069	Full match	No results	Full match	Nucleosides, nucleotides, and analogues	Purine nucleotides	Purine ribonucleotides	Purine ribonucleoside monophosphates	0.150158	-2.73545	1.01025e-07	0.927536	1.25521	down	4.39363e+06	1.08793e+06	5.91539e+06	5.99159e+06	2.14445e+06	1.32598e+06	1.60373e+06	618204	696702	1.53613e+06	828183	2.27111e+06	3.38477e+06	997638	6.17087e+06	7.22331e+06	1.69484e+06	998272	244271	874467	1.01621e+06	239301	1.72232e+06	1.21218e+07	2.58989e+07	2.11502e+07	1.65771e+07	2.90951e+06	1.78073e+07	1.01332e+07	8.93982e+06
Com_164_pos	(-)-Caryophyllene oxide	C15 H24 O	220.182	7.362	221.19	Full match	No results	No results	Lipids and lipid-like molecules	Prenol lipids	Sesquiterpenoids	Sesquiterpenoids	7.17143	2.84226	1.05144e-07	0.937198	1.24033	up	5.18001e+07	5.67007e+07	5.214e+07	4.38443e+07	7.48332e+07	2.20098e+08	2.4593e+08	2.61116e+08	1.37558e+08	2.60319e+08	3.40387e+08	2.18201e+08	3.52907e+08	1.02628e+09	1.01201e+08	1.53538e+08	2.12345e+08	5.20302e+08	7.21592e+08	2.51052e+08	1.14685e+09	9.56113e+08	7.45518e+07	4.65458e+07	4.00692e+07	4.03717e+07	5.56555e+07	6.44619e+07	5.10717e+07	5.97214e+07	1.54439e+07
Com_231_pos	Stearamide	C18 H37 N O	283.287	10.317	284.294	Full match	No results	No results	Organic acids and derivatives	Carboximidic acids and derivatives	Carboximidic acids	Carboximidic acids	0.339109	-1.56018	1.06432e-07	0.915459	1.20802	down	6.20334e+08	2.69358e+08	2.54278e+08	1.67801e+08	1.75395e+08	1.8667e+08	1.12466e+08	2.23368e+08	7.81926e+07	8.86079e+08	9.66374e+07	7.70032e+07	1.30887e+08	2.40177e+08	3.14062e+08	8.2468e+08	2.2456e+08	1.17501e+08	6.07476e+07	1.05295e+08	6.31337e+07	7.54016e+07	2.7418e+08	3.94241e+08	9.986e+08	1.06414e+09	4.79219e+08	5.19854e+08	4.08608e+08	1.00187e+09	6.29408e+08
Com_13284_pos	Quinoline	C9 H7 N	129.058	6.208	130.065	Full match	No results	No results	Organoheterocyclic compounds	Quinolines and derivatives	Not available	Quinolines and derivatives	0.433402	-1.20622	1.12582e-07	0.995169	1.33629	down	4.6386e+06	3.54843e+06	3.61523e+06	3.85231e+06	3.82933e+06	5.01048e+06	4.55634e+06	4.13798e+06	5.06804e+06	2.74008e+06	5.72006e+06	3.93341e+06	5.20136e+06	4.85726e+06	3.42169e+06	3.75284e+06	1.57134e+06	4.02143e+06	4.54336e+06	4.36191e+06	4.27236e+06	3.81325e+06	3.33204e+06	6.99732e+06	5.37381e+06	7.13895e+06	8.15241e+06	8.48331e+06	1.05335e+07	9.27128e+06	7.78405e+06
Com_27113_pos	Gly-Tyr-Ala	C14 H19 N3 O5	309.132	4.743	310.139	No results	No results	Full match	Organic acids and derivatives	Carboxylic acids and derivatives	Amino acids, peptides, and analogues	Oligopeptides	0.60634	-0.7218	1.14264e-07	0.908213	1.2116	down	2.10129e+06	2.78926e+06	2.12014e+06	1.44035e+06	1.113e+06	1.48353e+06	1.28288e+06	932575	1.10374e+06	777185	1.35759e+06	1.53006e+06	831998	1.29517e+06	793324	1.22739e+06	1.09485e+06	1.78379e+06	740695	1.19242e+06	1.31828e+06	1.29015e+06	1.24569e+06	2.32118e+06	1.95109e+06	1.83593e+06	1.8069e+06	2.09501e+06	2.38395e+06	2.42709e+06	1.99043e+06
Com_607_pos	7-(2-hydroxypropan-2-yl)-1,4a-dimethyl-decahydronaphthalen-1-ol	C15 H28 O2	222.198	7.073	223.205	Invalid mass	No results	No results					19.6582	4.29706	1.26349e-07	0.852657	1.3089	up	7.53486e+06	7.8508e+06	5.67373e+06	6.52535e+06	8.26526e+06	1.02448e+08	1.23251e+08	3.67678e+08	2.02974e+08	3.02566e+08	2.90328e+08	7.72092e+07	2.79863e+08	4.3501e+08	3.9479e+07	3.65933e+07	5.60815e+07	1.99286e+08	3.05764e+08	1.22394e+08	2.25776e+08	2.37752e+08	8.46647e+07	7.8549e+06	7.21059e+06	6.13281e+06	8.70111e+06	9.62073e+06	8.90775e+06	8.43985e+06	9.2315e+06
Com_17706_pos	PC 18:2_18:2	C44 H80 N O8 P	781.56	9.967	782.568	No results	Full match	No results					0.472468	-1.08171	1.38913e-07	0.929952	1.21148	down	1.46073e+06	1.13585e+06	1.61879e+06	3.37616e+06	2.94767e+06	1.63395e+06	873006	836698	1.45574e+06	2.2377e+06	959582	1.10235e+06	1.44279e+06	1.69927e+06	1.08832e+07	3.38604e+06	1.27631e+06	1.00625e+06	644879	1.32079e+06	619545	1.05029e+06	1.10151e+06	2.39519e+06	5.26116e+06	5.28618e+06	4.71747e+06	2.70254e+06	3.78953e+06	4.01786e+06	4.68627e+06
Com_408_pos	Cyclohexyl fentanyl-d5	C26 H29 [2]H5 N2 O	395.303	9.116	396.31	Invalid mass	No results	No results					87.369	6.44905	1.40045e-07	0.859903	1.26472	up	1.22896e+07	2.07597e+06	1.11051e+06	971264	716318	1.55246e+08	2.60788e+08	1.69202e+08	3.48539e+08	2.36703e+08	5.44634e+08	1.05834e+08	3.12872e+08	5.09272e+08	2.82975e+06	3.15804e+07	7.77409e+07	6.7996e+07	4.6383e+08	2.86483e+08	1.94434e+08	5.24138e+08	8.57458e+07	3.99539e+06	3.73329e+06	1.83149e+06	2.81955e+06	2.52612e+06	3.27272e+06	1.50581e+06	4.90371e+06
Com_10899_pos	4-Phenylbutyric acid	C10 H12 O2	164.084	10.525	165.091	Full match	Full match	Full match	Benzenoids	Benzene and substituted derivatives	Not available	Benzene and substituted derivatives	0.592169	-0.755919	1.40809e-07	0.939614	1.21672	down	3.19925e+07	7.36858e+06	1.16903e+07	9.66054e+06	5.92619e+06	7.81646e+06	6.22854e+06	6.46891e+06	5.28132e+06	8.88938e+06	6.23573e+06	6.15649e+06	6.39489e+06	8.5229e+06	6.71088e+06	6.99224e+06	7.04991e+06	6.88508e+06	5.20052e+06	6.58883e+06	5.52908e+06	5.97207e+06	6.20353e+06	1.01648e+07	1.38063e+07	1.77862e+07	1.09541e+07	1.04232e+07	1.16154e+07	1.0249e+07	1.53684e+07
Com_696_pos	3-Acetoxyurs-12-en-23-oic acid	C32 H50 O4	498.369	7.892	499.376	Full match	No results	No results	Lipids and lipid-like molecules	Prenol lipids	Triterpenoids	Triterpenoids	2.46986	1.30443	1.45314e-07	0.908213	1.25328	up	1.06042e+08	9.29334e+07	1.24009e+08	8.46531e+07	3.83072e+08	1.92897e+08	2.01271e+08	2.24057e+08	1.58155e+08	1.68332e+08	1.68172e+08	1.78059e+08	3.96533e+07	1.58355e+08	2.3019e+08	2.23245e+08	1.78062e+08	1.91909e+08	1.78257e+08	1.55655e+08	1.87121e+08	1.45751e+08	1.92923e+08	4.72337e+07	1.21537e+08	3.35106e+07	6.58104e+07	7.9582e+07	6.08763e+07	6.35115e+07	9.50287e+07
Com_443_pos	Styrene	C8 H8	104.063	5.982	105.07	No results	No results	Full match	Benzenoids	Benzene and substituted derivatives	Styrenes	Styrenes	2.06755	1.04792	1.56211e-07	0.932367	1.25331	up	1.66305e+08	2.12328e+08	1.66313e+08	1.86156e+08	2.06464e+08	6.74223e+08	3.7406e+08	3.98623e+08	3.50408e+08	1.8423e+08	3.68429e+08	5.16183e+08	3.51448e+08	3.38703e+08	3.27213e+08	1.30855e+08	3.28551e+08	2.94374e+08	4.92582e+08	3.03263e+08	4.26853e+08	4.05831e+08	2.18394e+08	1.84479e+08	1.65402e+08	1.53212e+08	1.56844e+08	1.72156e+08	1.34964e+08	1.40469e+08	1.24571e+08
Com_1898_pos	2,6-Di-tert-butyl-1,4-benzoquinone	C14 H20 O2	220.146	6.803	221.153	Full match	No results	No results	Lipids and lipid-like molecules	Prenol lipids	Monoterpenoids	Monocyclic monoterpenoids	1.56574	0.646845	1.70292e-07	0.956522	1.2269	up	8.89573e+07	9.64565e+07	9.08627e+07	8.95763e+07	1.82896e+08	2.01852e+08	1.28105e+08	1.59093e+08	1.24779e+08	1.06162e+08	1.24043e+08	1.24422e+08	1.31834e+08	1.26739e+08	8.68227e+07	8.78029e+07	1.094e+08	1.24745e+08	1.15242e+08	1.25616e+08	5.76705e+07	1.4023e+08	1.17317e+08	8.28174e+07	7.65386e+07	7.22179e+07	7.82723e+07	8.41383e+07	7.14151e+07	8.07116e+07	6.81893e+07
Com_36744_pos	1-[1,1'-biphenyl]-4-yl-2-(2-methyl-4-nitro-1H-imidazol-1-yl)-1-ethanol	C18 H17 N3 O3	323.121	1.371	324.129	Invalid mass	No results	No results					0.442046	-1.17773	1.72872e-07	0.942029	1.23174	down	691711	642043	601930	970812	571982	409165	379857	233352	247918	455903	185153	544026	364668	150538	655950	1.035e+06	269819	520324	158930	125721	225479	155316	549601	1.32605e+06	1.27672e+06	929558	1.26017e+06	778191	793521	541025	1.06507e+06
Com_13867_pos	D-Sphingosine	C18 H37 N O2	299.282	7.08	282.278	Full match	No results	Full match	Organic nitrogen compounds	Organonitrogen compounds	Amines	1,2-aminoalcohols	0.531072	-0.913022	2.027e-07	0.954106	1.24875	down	7.66647e+06	2.493e+06	4.29843e+06	9.06497e+06	4.0739e+06	8.59439e+06	6.56193e+06	4.826e+06	4.32497e+06	5.73069e+06	7.2768e+06	6.09361e+06	6.52112e+06	5.66344e+06	7.65773e+06	9.10298e+06	6.05433e+06	6.47054e+06	9.44005e+06	3.64501e+06	5.24109e+06	4.17114e+06	6.23604e+06	9.42725e+06	8.23325e+06	9.40512e+06	1.06032e+07	1.05066e+07	7.41427e+06	1.24033e+07	9.66376e+06
Com_11379_pos	dihydrotachysterol	C28 H46 O	398.354	11.322	399.361	No results	No results	Full match	Lipids and lipid-like molecules	Steroids and steroid derivatives	Vitamin D and derivatives	Vitamin D and derivatives	0.445631	-1.16608	2.07015e-07	0.910628	1.18607	down	2.58374e+07	4.96256e+06	1.38257e+07	1.33275e+07	2.01677e+06	6.75171e+06	7.4808e+06	6.23631e+06	6.3784e+06	1.51474e+07	8.04104e+06	7.867e+06	8.25286e+06	2.05195e+07	6.40208e+06	7.1366e+06	5.28012e+06	8.97496e+06	4.47889e+06	1.24504e+07	3.46236e+06	4.38507e+06	7.98429e+06	1.35926e+07	1.35746e+07	2.84435e+07	1.18908e+07	1.57956e+07	2.46365e+07	1.98439e+07	1.63722e+07
Com_4449_pos	17α-Hydroxyprogesterone	C21 H30 O3	330.219	5.848	331.226	Full match	No results	Full match	Lipids and lipid-like molecules	Steroids and steroid derivatives	Pregnane steroids	Gluco/mineralocorticoids, progestogins and derivatives	1.5314	0.61485	2.11271e-07	0.942029	1.22458	up	4.19852e+07	5.24032e+07	4.24372e+07	4.80152e+07	7.81712e+07	4.98099e+07	4.23737e+07	4.60245e+07	5.12824e+07	4.7445e+07	4.89092e+07	4.3298e+07	5.46549e+07	4.86933e+07	2.70357e+07	2.71461e+07	4.19902e+07	5.25352e+07	4.93094e+07	4.19961e+07	5.28046e+07	5.267e+07	4.0169e+07	4.15884e+07	3.926e+07	3.28009e+07	2.71091e+07	3.27082e+07	2.39745e+07	2.50763e+07	2.15534e+07
Com_7077_pos	Propionylcarnitine	C10 H19 N O4	217.131	2.263	218.138	Full match	No results	Full match	Lipids and lipid-like molecules	Fatty Acyls	Fatty acid esters	Acyl carnitines	0.631505	-0.663134	2.1368e-07	0.910628	1.23175	down	2.23765e+07	2.36078e+07	2.57117e+07	2.51281e+07	4.42477e+07	1.62196e+07	1.64551e+07	1.38649e+07	1.24082e+07	1.36419e+07	1.45635e+07	1.47677e+07	1.18048e+07	1.57877e+07	1.30516e+07	1.40799e+07	1.11219e+07	1.84863e+07	1.17199e+07	1.32856e+07	1.2436e+07	1.16482e+07	1.41986e+07	2.6e+07	2.37847e+07	2.12522e+07	2.44386e+07	2.56515e+07	2.89031e+07	2.54761e+07	2.49932e+07
Com_12288_pos	Ala-Ile	C9 H18 N2 O3	202.132	4.921	203.139	No results	Full match	Full match	Organic acids and derivatives	Carboxylic acids and derivatives	Amino acids, peptides, and analogues	Dipeptides	0.306905	-1.70414	2.28586e-07	0.898551	1.21856	down	1.71783e+07	8.22585e+06	7.70793e+06	5.59721e+06	7.85182e+06	3.17636e+06	838007	2.32379e+06	1.41015e+06	1.07408e+06	1.46024e+06	619388	1.24764e+06	1.87134e+06	1.60196e+06	1.71575e+07	502545	1.2796e+06	2.29183e+06	1.80457e+06	1.93703e+06	1.91585e+06	702662	1.39305e+07	1.30898e+07	1.21562e+07	7.08492e+06	1.82792e+07	1.07032e+07	2.90028e+07	8.68428e+06
Com_7843_pos	Isorhamnetin	C16 H12 O7	316.058	5.633	317.065	Full match	No results	No results	Phenylpropanoids and polyketides	Flavonoids	Flavones	Flavonols	2.04532	1.03233	2.31003e-07	0.915459	1.18307	up	1.20478e+07	7.4785e+06	1.06632e+07	1.29554e+07	6.7455e+06	1.31483e+07	2.32835e+07	1.11693e+07	1.39715e+07	2.08487e+07	1.73403e+07	1.19755e+07	4.20359e+07	1.94843e+07	7.03244e+06	1.04164e+07	1.06946e+07	1.65279e+07	1.55953e+07	1.51551e+07	2.14252e+07	1.78904e+07	1.20496e+07	6.69208e+06	7.66898e+06	8.06211e+06	8.83435e+06	6.19535e+06	5.99789e+06	9.34721e+06	8.90634e+06
Com_5444_pos	Biotin	C10 H16 N2 O3 S	244.088	5.385	245.095	Full match	Full match	Full match	Organoheterocyclic compounds	Biotin and derivatives	Not available	Biotin and derivatives	0.55188	-0.857574	2.40788e-07	0.944444	1.23881	down	1.09036e+07	1.11208e+07	1.34331e+07	1.09807e+07	4.23937e+06	8.41726e+06	9.03255e+06	8.28748e+06	6.95092e+06	9.81946e+06	8.99676e+06	1.19371e+07	8.34176e+06	9.64295e+06	1.95829e+07	7.02506e+06	1.0169e+07	8.42276e+06	5.62416e+06	6.10025e+07	1.11721e+07	8.60374e+06	1.16722e+07	2.01164e+07	1.81976e+07	1.6427e+07	2.04168e+07	2.01217e+07	2.38903e+07	1.75843e+07	2.06668e+07
Com_1420_pos	Citral	C10 H16 O	152.12	6.636	135.117	Full match	No results	No results	Lipids and lipid-like molecules	Prenol lipids	Monoterpenoids	Acyclic monoterpenoids	2.23413	1.15971	2.48346e-07	0.939614	1.18016	up	3.3893e+07	4.22647e+07	3.56042e+07	3.35546e+07	2.34612e+08	6.68378e+07	7.42515e+07	5.80411e+07	9.00653e+07	7.75462e+07	8.5051e+07	5.81981e+07	8.26016e+07	8.39441e+07	4.21652e+07	4.09061e+07	6.31896e+07	7.30785e+07	1.01419e+08	7.34029e+07	7.5985e+07	8.94559e+07	2.8875e+07	3.16866e+07	2.93189e+07	2.78381e+07	2.91653e+07	3.33068e+07	2.75318e+07	8.38372e+07	2.6775e+07
Com_12997_pos	N1-(2-pyridylmethyl)-2-[3,5-di(trifluoromethyl)benzoyl]benzamide	C22 H14 F6 N2 O2	452.092	1.341	453.1	Invalid mass	No results	No results					0.19397	-2.36609	2.60107e-07	0.934783	1.2178	down	6.19554e+06	3.79813e+06	4.90504e+06	3.24014e+06	7.05768e+06	4.96106e+06	1.81037e+06	184023	517909	310035	417066	2.14556e+06	374235	710269	2.22483e+06	7.39981e+06	1.88491e+06	3.30869e+06	159791	2.0719e+06	146178	182603	2.007e+06	1.47708e+07	1.70194e+07	1.51751e+07	1.98274e+07	1.17733e+06	1.72322e+07	8.14663e+06	6.87342e+06
Com_13013_pos	N'1-(2,2-dimethylpropanoyl)-2,2-dimethylpropanohydrazide	C10 H20 N2 O2	200.152	5.074	201.16	Full match	No results	No results					4.99109	2.31936	2.92701e-07	0.905797	1.24781	up	1.61752e+06	1.11443e+06	2.75017e+06	1.56315e+06	1.71961e+06	8.47587e+06	9.28424e+06	1.10911e+07	1.1875e+07	1.34045e+07	1.24953e+07	4.4703e+06	1.8432e+07	1.58386e+07	2.17509e+06	2.83875e+06	2.89837e+06	8.37386e+06	1.30417e+07	7.83813e+06	1.5391e+07	1.28819e+07	5.60363e+06	1.4175e+06	991137	820070	1.51087e+06	2.11422e+06	1.29213e+06	1.44068e+06	1.90683e+06
Com_17330_pos	dUMP	C9 H13 N2 O8 P	308.041	1.369	309.049	No results	No results	Full match	Nucleosides, nucleotides, and analogues	Pyrimidine nucleotides	Pyrimidine deoxyribonucleotides	Pyrimidine 2'-deoxyribonucleoside monophosphates	0.452744	-1.14323	3.16148e-07	0.905797	1.26107	down	2.55732e+06	3.86431e+06	1.86285e+06	3.9397e+06	4.39734e+06	3.50384e+06	2.98324e+06	4.30207e+06	3.89285e+06	2.32048e+06	4.68526e+06	2.62634e+06	2.83927e+06	2.13377e+06	2.55426e+06	4.08358e+06	2.48761e+06	1.16437e+06	6.96129e+06	1.68226e+06	5.21647e+06	4.734e+06	3.21348e+06	9.54317e+06	8.73793e+06	7.49289e+06	1.04304e+07	3.75832e+06	6.34742e+06	2.8324e+06	5.96438e+06
Com_10801_pos	N8-Acetylspermidine	C9 H21 N3 O	187.168	1.206	188.175	Full match	Full match	No results	Organic acids and derivatives	Carboximidic acids and derivatives	Carboximidic acids	Carboximidic acids	0.131821	-2.92335	3.23679e-07	0.910628	1.23128	down	3.25447e+06	5.45317e+06	3.5994e+06	1.65419e+06	5.68785e+06	631846	605091	631134	911270	254539	907396	801809	329930	702559	282228	224398	490956	627789	1.69272e+06	423553	697365	1.30452e+06	281269	7.30254e+06	5.34246e+06	4.41049e+06	6.68129e+06	1.58188e+06	1.08071e+07	425768	4.34602e+06
Com_4596_pos	Bicyclo prostaglandin E2	C20 H30 O4	334.211	8.136	335.219	Invalid mass	No results	No results	Lipids and lipid-like molecules	Fatty Acyls	Eicosanoids	Prostaglandins and related compounds	0.475379	-1.07285	3.44759e-07	0.900966	1.20298	down	7.36954e+07	4.24649e+07	7.10516e+07	4.64663e+07	3.58117e+07	3.21032e+07	2.8743e+07	2.82281e+07	1.71297e+07	1.9672e+07	2.94363e+07	4.04111e+07	2.65861e+07	2.51275e+07	4.8242e+07	6.38309e+07	2.39694e+07	3.8023e+07	1.7032e+07	3.65239e+07	2.72518e+07	2.49958e+07	5.00887e+07	7.06493e+07	6.79272e+07	9.71076e+07	1.1965e+08	1.01427e+08	3.35659e+07	1.17734e+08	5.02754e+07
Com_28834_pos	5,5-dimethyl-3-morpholinocyclohex-2-en-1-one	C12 H19 N O2	209.142	1.357	210.149	Full match	No results	No results					2.59761	1.37718	3.59375e-07	0.891304	1.17927	up	539501	836276	631139	1.01715e+06	424226	1.58267e+06	2.15248e+06	1.30649e+06	1.22484e+06	1.9738e+06	1.4686e+06	1.11859e+06	1.76057e+06	2.89032e+06	599877	605659	587951	2.57133e+06	1.33707e+06	1.10447e+06	2.07452e+06	1.71265e+06	672499	503371	344075	344265	654260	571917	317133	492102	438268
Com_7047_pos	Thromboxane B2-biotin	C35 H60 N4 O7 S	702.395	6.521	703.403	Invalid mass	No results	No results	Lipids and lipid-like molecules	Fatty Acyls	Eicosanoids	Thromboxanes	0.44839	-1.15717	3.72687e-07	0.949275	1.17797	down	4.32098e+07	4.08268e+07	3.54625e+07	3.81281e+07	5.76867e+06	2.09601e+07	1.86081e+07	1.59837e+07	1.81143e+07	2.23005e+06	2.10684e+07	1.56599e+07	1.99735e+07	1.83043e+07	1.12978e+07	1.34652e+07	1.19599e+07	1.98744e+07	1.90296e+07	1.10828e+07	1.4254e+07	1.64203e+07	1.33191e+07	5.47029e+07	5.13641e+07	4.46094e+07	5.75421e+07	4.47673e+07	3.25981e+07	3.3293e+07	2.94634e+07
Com_1004_pos	All-Trans-13,14-Dihydroretinol	C20 H32 O	288.245	7.438	289.252	No results	No results	Full match					2.12514	1.08755	3.83801e-07	0.978261	1.26952	up	8.99469e+07	1.55357e+08	1.27988e+08	1.19988e+08	1.40425e+08	1.86073e+08	1.58209e+08	1.80764e+08	1.66808e+08	2.0187e+08	1.59279e+08	1.95004e+08	1.79219e+08	1.74555e+08	1.54687e+08	2.8757e+08	3.04702e+08	1.65875e+08	1.75829e+08	2.26337e+08	2.30219e+08	1.71962e+08	2.99579e+08	1.24e+08	1.10645e+08	1.06194e+08	7.61397e+07	1.04414e+08	6.10613e+07	8.79348e+07	1.747e+07
Com_20824_pos	N alpha-Acetyl-L-Arginine	C8 H16 N4 O3	216.122	1.392	217.129	No results	No results	Full match					0.344437	-1.53769	3.97748e-07	0.871981	1.24335	down	6.09096e+06	5.01361e+06	4.18671e+06	4.49926e+06	3.18169e+06	929951	863817	677592	782050	345720	893628	939112	583626	454148	893090	5.07763e+06	937668	182551	1.01421e+06	184914	278506	641267	296991	4.99766e+06	4.73513e+06	4.01091e+06	3.07909e+06	5.37666e+06	6.85282e+06	4.83279e+06	3.55181e+06
Com_22458_pos	11-Deoxy prostaglandin F1α	C20 H36 O4	362.243	11.626	363.25	Invalid mass	No results	No results	Lipids and lipid-like molecules	Fatty Acyls	Eicosanoids	Prostaglandins and related compounds	4.74969	2.24783	4.07396e-07	0.896135	1.22244	up	444524	1.54298e+06	602489	367977	883179	1.11807e+06	1.63878e+06	1.39648e+06	1.92728e+06	4.52445e+06	1.60179e+06	1.35606e+06	2.26112e+06	5.46387e+06	325780	257432	753230	1.58719e+06	2.20172e+06	2.98506e+06	3.28519e+06	4.27317e+06	744068	338004	466481	579494	305447	292963	320147	321715	351220
Com_12399_pos	Gly-Phe	C11 H14 N2 O3	222.1	5.162	223.107	No results	No results	Full match	Organic acids and derivatives	Carboxylic acids and derivatives	Amino acids, peptides, and analogues	Peptides	0.410749	-1.28367	4.1118e-07	0.922705	1.29999	down	9.23774e+06	5.13957e+06	6.02735e+06	6.50589e+06	4.59169e+06	6.47249e+06	5.28898e+06	4.28563e+06	4.06317e+06	3.72884e+06	4.35166e+06	5.03129e+06	4.15029e+06	5.3066e+06	4.23504e+06	8.85926e+06	4.32314e+06	5.33031e+06	3.24106e+06	3.9316e+06	4.64879e+06	5.2689e+06	5.06436e+06	1.08071e+07	1.35225e+07	1.23396e+07	1.05545e+07	1.07204e+07	1.77716e+07	2.88771e+07	1.32782e+07
Com_15925_pos	5-Methyl-2'-deoxycytidine	C10 H15 N3 O4	241.106	1.337	242.113	No results	No results	Full match	Nucleosides, nucleotides, and analogues	Pyrimidine nucleosides	Pyrimidine 2'-deoxyribonucleosides	Pyrimidine 2'-deoxyribonucleosides	0.331475	-1.59303	4.13101e-07	0.942029	1.25312	down	1.81455e+06	1.53139e+06	2.22605e+06	3.1331e+06	1.53705e+06	1.28167e+06	1.47014e+06	1.5684e+06	1.02817e+06	1.10336e+06	1.13605e+06	1.70411e+06	1.15662e+06	1.18605e+06	1.4058e+06	2.06457e+06	643534	1.71911e+06	687511	692412	1.60251e+06	934812	718341	4.11322e+06	3.11687e+06	3.43008e+06	3.11996e+06	1.41776e+06	2.07877e+06	1.94474e+06	4.56202e+06
Com_11147_pos	Linoleoyl ethanolamide	C20 H37 N O2	323.282	9.082	324.289	Full match	No results	No results	Organic nitrogen compounds	Organonitrogen compounds	Amines	N-acylethanolamines	0.429443	-1.21946	4.53188e-07	0.908213	1.34549	down	3.82268e+06	4.34001e+06	2.60021e+06	2.17716e+06	5.65641e+06	6.16231e+06	1.35713e+07	3.85169e+06	9.093e+06	9.21012e+06	1.90076e+07	1.32122e+07	9.27997e+06	8.01244e+06	6.64652e+06	1.39362e+07	6.44389e+06	3.11243e+06	1.57963e+07	9.33667e+06	5.86635e+06	8.99392e+06	4.04402e+06	1.27888e+07	1.42215e+07	1.3061e+07	3.49608e+07	1.3518e+07	1.45354e+07	1.47462e+07	2.03679e+07
Com_18765_pos	Quinic acid	C7 H12 O6	192.063	1.342	193.071	No results	No results	Full match	Organic oxygen compounds	Organooxygen compounds	Alcohols and polyols	Quinic acids and derivatives	9.94304	3.31369	4.58512e-07	0.809179	1.22301	up	266656	226275	211595	293053	266804	3.07523e+06	1.88954e+06	7.43773e+06	3.54287e+06	5.68332e+06	2.59334e+06	1.83081e+06	1.85966e+06	2.66966e+06	9.63854e+06	7.58771e+06	4.60124e+06	1.33264e+06	4.03344e+06	1.33583e+06	4.46441e+06	2.35447e+06	7.35654e+06	286094	313453	295288	323549	239656	379193	397408	347077
Com_4760_pos	Eicosapentaenoic acid	C20 H30 O2	302.224	8.955	303.231	Full match	Full match	Full match	Lipids and lipid-like molecules	Fatty Acyls	Fatty acids and conjugates	Long-chain fatty acids	0.563082	-0.828582	4.65883e-07	0.927536	1.21064	down	3.6984e+07	3.9524e+07	5.02091e+07	1.62401e+07	4.1081e+07	1.932e+07	2.88004e+07	1.95776e+07	2.65491e+07	2.25607e+07	3.19694e+07	2.47729e+07	2.55578e+07	2.37813e+07	2.0516e+07	2.60122e+07	2.88557e+07	2.21609e+07	2.79402e+07	3.11715e+07	1.99466e+07	2.55948e+07	2.18108e+07	3.81208e+07	5.23113e+07	4.25737e+07	1.14496e+08	3.79182e+07	3.45331e+07	3.63339e+07	3.85289e+07
Com_26759_pos	D-Fructose 6-phosphate	C6 H13 O9 P	260.03	1.358	261.038	No results	No results	Full match					0.344372	-1.53796	5.35203e-07	0.934783	1.1878	down	3.18694e+06	1.88906e+06	2.50217e+06	1.88077e+06	1.74571e+06	923313	651106	248104	194848	451269	250980	2.04891e+06	504554	502178	1.2032e+06	785234	2.25083e+06	1.73722e+06	215434	1.26395e+06	197080	211050	2.09968e+06	4.48872e+06	4.55079e+06	3.88875e+06	4.55362e+06	1.44731e+06	2.36692e+06	2.81325e+06	2.03153e+06
Com_6062_pos	5,6-Dimethylbenzimidazole	C9 H10 N2	146.084	5.32	147.091	Full match	Full match	No results	Organoheterocyclic compounds	Benzimidazoles	Not available	Benzimidazoles	5.68347	2.50677	6.45144e-07	0.809179	1.21989	up	3.67177e+06	4.93865e+06	4.41419e+06	3.41989e+06	3.03116e+06	4.40997e+07	3.90252e+07	1.87507e+07	3.19256e+07	2.1046e+07	3.74505e+07	5.16719e+07	2.42486e+07	1.83325e+07	5.04784e+07	4.99924e+07	5.46365e+07	4.39803e+07	1.91714e+07	5.00635e+07	3.82476e+07	3.94603e+07	4.72239e+07	6.20802e+06	5.29529e+06	5.33514e+06	6.18151e+06	5.5362e+06	3.34686e+06	5.47964e+06	4.09594e+06
Com_20792_pos	NNH	C14 H21 N7 O6	405.142	4.86	406.149	Invalid mass	No results	No results					0.28017	-1.83562	7.04646e-07	0.949275	1.29082	down	652620	146180	609993	988351	588563	415931	469042	271285	444860	390620	481419	472976	539155	517522	242783	231780	284013	564696	384727	378511	653398	463053	446550	2.24134e+06	1.5634e+06	416085	965565	708306	942276	828113	895551
Com_21472_pos	Epinastine	C16 H15 N3	249.121	1.378	250.128	Invalid mass	No results	No results					0.529406	-0.917553	7.13907e-07	0.874396	1.18644	down	4.98446e+06	2.79168e+06	6.17499e+06	5.39805e+06	5.54723e+06	2.04639e+06	1.80313e+06	2.20653e+06	1.55569e+06	1.20449e+06	1.7739e+06	2.26722e+06	2.74569e+06	4.2187e+06	2.75462e+06	2.04205e+06	2.27849e+06	5.00451e+06	857235	1.54779e+06	1.8679e+06	2.26643e+06	2.10369e+06	4.54975e+06	4.42141e+06	3.93139e+06	5.31438e+06	7.07085e+06	5.80323e+06	8.27402e+06	5.2142e+06
Com_9712_pos	2,5-bis(4-hydroxy-3-methoxyphenyl)-3,4-dimethyloxolan-3-ol	C20 H24 O6	382.141	6.37	383.148	Invalid mass	No results	No results					4.31106	2.10804	7.23743e-07	0.89372	1.16447	up	2.96028e+06	1.97411e+06	1.90282e+06	2.57874e+06	1.76966e+06	7.80213e+06	7.07977e+06	2.17827e+07	8.72898e+06	1.17937e+07	9.14627e+06	5.19801e+06	9.11937e+06	5.90313e+06	3.28718e+07	2.07623e+07	1.42008e+07	2.59618e+06	1.34832e+07	7.17457e+06	8.87239e+06	7.68993e+06	2.15352e+07	1.70007e+06	1.7697e+06	1.48378e+06	1.51127e+06	3.17479e+06	2.22145e+06	2.42537e+06	4.13507e+06
Com_9981_pos	Dithranol	C14 H10 O3	226.063	5.127	227.07	No results	No results	Full match	Benzenoids	Anthracenes	Not available	Anthracenes	0.62524	-0.677518	7.31286e-07	0.86715	1.16812	down	2.33367e+07	2.24053e+07	2.60781e+07	3.00548e+07	8.71344e+06	1.26464e+07	1.29302e+07	7.74682e+06	1.06999e+07	9.78878e+06	1.27876e+07	1.28004e+07	9.68699e+06	1.26278e+07	8.73007e+06	1.16161e+07	1.1189e+07	1.43499e+07	8.59266e+06	1.18981e+07	1.20011e+07	1.18159e+07	1.34122e+07	2.7987e+07	2.29761e+07	2.15409e+07	2.18109e+07	2.21574e+07	1.74438e+07	1.78439e+07	1.73518e+07
Com_4175_pos	Ethyl oleate	C20 H38 O2	310.286	8.976	311.294	Full match	No results	Full match	Lipids and lipid-like molecules	Fatty Acyls	Fatty acid esters	Fatty acid esters	1.98537	0.98941	7.55075e-07	0.900966	1.18282	up	6.4591e+07	8.19204e+07	6.55788e+07	2.2681e+07	5.17623e+07	3.89148e+07	5.71192e+07	5.30838e+07	5.11749e+07	4.12024e+07	6.52984e+07	5.17741e+07	8.43617e+07	7.70474e+07	2.16272e+07	3.47919e+07	3.67401e+07	6.17452e+07	6.67646e+07	7.73223e+07	6.68684e+07	7.5256e+07	4.13294e+07	3.91333e+07	2.37087e+07	2.21163e+07	2.73713e+07	3.878e+07	3.23095e+07	3.54682e+07	2.80809e+07
Com_101_pos	Nootkatone	C15 H22 O	218.167	7.699	219.174	Full match	No results	No results	Lipids and lipid-like molecules	Prenol lipids	Sesquiterpenoids	Eremophilane, 8,9-secoeremophilane and furoeremophilane sesquiterpenoids	6.87985	2.78238	7.8403e-07	0.869565	1.16622	up	5.14388e+07	5.64292e+07	4.4907e+07	7.51053e+07	4.33826e+07	3.51798e+08	3.92599e+08	3.77135e+08	3.38094e+08	4.96502e+08	4.12589e+08	4.45731e+08	5.08327e+08	5.40331e+08	1.6857e+09	1.64266e+09	7.77977e+08	1.6382e+08	4.19932e+08	3.32191e+08	7.64334e+08	2.57629e+08	1.18818e+09	4.2512e+07	9.77794e+07	1.26682e+08	4.77542e+07	5.01073e+07	9.15736e+07	4.97427e+07	4.85247e+07
Com_10937_pos	4-Guanidinobutanoic acid	C5 H11 N3 O2	145.085	1.382	146.092	No results	No results	Full match	Organic acids and derivatives	Carboxylic acids and derivatives	Amino acids, peptides, and analogues	Gamma amino acids and derivatives	0.525306	-0.92877	8.92585e-07	0.910628	1.27389	down	2.39996e+06	2.77185e+06	2.50373e+06	2.0551e+06	2.27224e+07	6.40848e+06	4.86602e+06	1.03983e+07	4.45827e+06	4.18706e+06	6.63205e+06	5.84598e+06	6.35617e+06	1.1021e+07	4.44458e+06	2.94983e+06	3.66512e+06	5.4272e+06	5.89321e+06	5.13263e+06	3.20688e+06	2.63367e+06	3.47803e+06	8.43422e+06	8.76013e+06	7.02799e+06	1.20368e+07	8.69971e+06	1.20659e+07	1.06793e+07	1.00614e+07
Com_18741_pos	3-Methylindole	C9 H9 N	131.073	6.528	132.081	No results	No results	Full match	Organoheterocyclic compounds	Indoles and derivatives	Indoles	3-methylindoles	0.459846	-1.12078	9.67107e-07	0.852657	1.1947	down	7.65093e+06	8.01531e+06	2.93862e+06	5.27444e+06	1.87805e+06	602249	666512	583162	583429	517301	589657	572979	562630	595094	497811	762127	554428	582599	636060	555605	665137	583085	567742	4.69822e+06	4.08237e+06	3.72191e+06	4.06871e+06	5.50179e+06	3.87144e+06	5.44535e+06	2.01592e+06
Com_38564_pos	Riboflavin-5-phosphate	C17 H21 N4 O9 P	456.105	5.134	457.112	No results	No results	Full match	Nucleosides, nucleotides, and analogues	Flavin nucleotides	Not available	Flavin nucleotides	0.584742	-0.774128	1.06222e-06	0.869565	1.1413	down	869735	611872	1.06153e+06	1.14349e+06	289737	360932	461163	273065	352322	347904	416673	349652	522740	516191	271197	275100	343227	373207	304613	319062	440148	477488	348842	906799	917022	744393	1.12439e+06	684857	488902	774489	420755
Com_6217_pos	3-hydroxy-4-methoxy-9H-xanthen-9-one	C14 H10 O4	264.042	6.231	265.049	Invalid mass	No results	No results					5.89067	2.55843	1.08755e-06	0.978261	1.21802	up	2.36866e+06	2.67259e+06	2.48097e+06	2.70056e+06	2.50645e+06	4.74514e+06	1.63334e+07	1.17838e+07	1.83177e+07	5.93751e+07	2.91427e+07	6.56099e+06	1.25245e+07	1.69342e+07	1.02889e+07	4.75081e+06	3.53823e+06	2.40678e+06	2.28045e+07	1.052e+07	2.71776e+07	2.20924e+07	9.81124e+06	2.66638e+06	2.58295e+06	2.27587e+06	2.30955e+06	2.3071e+06	1.96715e+06	1.9311e+06	1.91156e+06
Com_8235_pos	FMH	C20 H27 N5 O4 S	433.181	4.241	434.188	Invalid mass	No results	No results					3.41938	1.77373	1.11271e-06	0.980676	1.29354	up	3.73239e+07	1.83916e+07	1.98545e+07	1.51738e+07	1.54561e+07	3.29277e+07	2.18625e+07	3.91318e+07	1.14331e+07	1.12742e+07	2.78101e+07	2.81792e+07	1.05212e+07	2.32572e+07	1.39568e+07	7.11977e+06	1.78313e+07	1.88198e+07	1.15858e+07	1.95607e+07	1.74231e+07	2.5469e+07	1.10782e+07	7.92917e+06	5.13381e+06	5.86759e+06	7.54836e+06	6.37553e+06	586271	5.83508e+06	697521
Com_23878_pos	1,3,5-Trimethylpyrazole	C6 H10 N2	110.084	1.34	133.074	No results	No results	Full match	Organoheterocyclic compounds	Azoles	Pyrazoles	Pyrazole-4-carboxamides	0.395129	-1.3396	1.14291e-06	0.847826	1.19044	down	2.19069e+06	2.89712e+06	4.68469e+06	4.98451e+06	163670	154250	140755	151409	117616	132393	153164	125713	307911	124530	124018	181984	107234	123570	131471	104000	120271	128796	134636	987134	1.38969e+06	1.2589e+06	1.66541e+06	792964	322190	1.95061e+06	3.15498e+06
Com_22755_pos	5-(tert-butyl)-2-methyl-N-(5-methyl-3-isoxazolyl)-3-furamide	C14 H18 N2 O3	317.108	1.366	318.116	Invalid mass	No results	No results					0.366155	-1.44948	1.14966e-06	0.891304	1.15805	down	2.38179e+06	3.59446e+06	3.29285e+06	2.02085e+06	784616	858920	1.10673e+06	647763	680451	677068	439239	1.36838e+06	676745	93636.3	944623	1.22091e+06	849607	894622	278035	652454	594190	490304	917144	1.76397e+06	1.93186e+06	1.78035e+06	2.24195e+06	3.73328e+06	5.1212e+06	7.44707e+06	4.08327e+06
Com_4718_pos	4-(1H-pyrazol-1-yl)-N,N-bis(2-pyridinylmethyl)benzenesulfonamide	C21 H19 N5 O2 S	405.124	1.348	406.131	Full match	No results	No results					0.271599	-1.88045	1.1603e-06	0.876812	1.19307	down	5.66945e+07	1.38175e+07	2.25583e+07	2.62765e+07	1.87969e+06	1.10423e+07	2.29013e+06	3.15708e+06	1.86851e+06	1.54589e+06	1.60953e+06	3.20188e+06	442978	3.3733e+06	1.0407e+06	1.63024e+07	1.91503e+06	4.06894e+06	2.80579e+06	2.15313e+06	1.61127e+06	1.3669e+06	1.79423e+06	1.00622e+07	2.33341e+07	1.93315e+07	1.52022e+07	2.96718e+07	9.19057e+07	8.57618e+07	4.66779e+07
Com_33067_pos	5-[(benzoyloxy)methyl]-4,5,6-trihydroxycyclohex-2-en-1-yl benzoate	C21 H20 O7	406.104	5.342	407.111	Invalid mass	No results	No results					0.651994	-0.61707	1.44225e-06	0.869565	1.1744	down	2.20714e+06	1.5045e+06	1.97846e+06	3.05454e+06	761296	941180	916139	805475	993860	1.04729e+06	917775	922672	816812	863809	777400	720674	907031	1.0563e+06	737142	899647	963380	888661	847186	1.78046e+06	1.66536e+06	1.8595e+06	1.60209e+06	1.65516e+06	1.45281e+06	1.60499e+06	1.55555e+06
Com_36920_pos	Octanedioic acid	C8 H14 O4	174.089	5.168	175.096	No results	No results	Full match	Lipids and lipid-like molecules	Fatty Acyls	Fatty acids and conjugates	Medium-chain fatty acids	0.549402	-0.864067	1.53121e-06	0.929952	1.21557	down	597994	682652	683278	520036	327854	494702	463081	671618	637689	333624	552977	540314	392121	507231	481323	667897	491369	401902	305007	630653	587390	572809	427345	756784	811496	702439	1.61524e+06	1.05623e+06	657967	869573	969035
Com_5140_pos	Gamma-Caprolactone	C6 H10 O2	114.068	5.739	115.075	No results	No results	Full match	Organoheterocyclic compounds	Lactones	Gamma butyrolactones	Gamma butyrolactones	1.51282	0.597242	1.55559e-06	0.900966	1.12844	up	2.67363e+07	3.37486e+07	2.58903e+07	3.35131e+07	3.69674e+07	4.20053e+07	4.43813e+07	4.3341e+07	4.12965e+07	4.10853e+07	4.21686e+07	4.15663e+07	4.43503e+07	4.13921e+07	3.10439e+07	2.48085e+07	2.94372e+07	4.36108e+07	6.98678e+07	3.59033e+07	1.66982e+07	4.33256e+07	3.50086e+07	2.65819e+07	2.52793e+07	2.66955e+07	2.82428e+07	2.68996e+07	2.04868e+07	2.61545e+07	2.10051e+07
Com_16515_pos	KKK	C18 H38 N6 O4	402.289	5.998	403.296	Invalid mass	No results	No results					0.20839	-2.26264	1.58602e-06	0.942029	1.39257	down	1.01459e+06	1.1342e+06	1.07053e+06	1.2063e+06	877420	1.61616e+06	1.53923e+06	1.29509e+06	1.29166e+06	1.16316e+06	1.30172e+06	1.71758e+06	1.17466e+06	1.05397e+06	1.49647e+06	1.36412e+06	1.51729e+06	1.75158e+06	1.13533e+06	1.46402e+06	1.3144e+06	1.31076e+06	1.5818e+06	4.61055e+06	5.6831e+06	3.11465e+06	1.66293e+06	1.40236e+07	5.83293e+06	1.68765e+07	6.57615e+06
Com_116_pos	O-7460	C25 H48 F O5 P	500.313	6.416	501.32	Invalid mass	No results	No results	Lipids and lipid-like molecules	Fatty Acyls	Fatty acid esters	Fatty acid esters	1.60039	0.678426	1.59499e-06	0.905797	1.18906	up	4.24228e+08	5.01426e+08	4.38699e+08	4.26035e+08	1.31848e+09	4.64634e+08	4.96391e+08	2.76666e+08	5.53001e+08	4.15261e+08	5.03918e+08	4.11641e+08	4.87926e+08	5.1301e+08	2.99237e+08	3.84229e+08	4.37001e+08	4.91144e+08	2.47815e+08	4.15476e+08	5.33253e+08	5.29615e+08	4.1338e+08	4.12432e+08	3.22122e+08	2.90894e+08	3.04601e+08	3.33979e+08	2.58689e+08	2.6676e+08	2.63011e+08
Com_8088_pos	Retrorsine	C18 H25 N O6	351.167	5.408	352.174	Full match	No results	No results	Phenylpropanoids and polyketides	Macrolides and analogues	Not available	Macrolides and analogues	0.586062	-0.770876	1.64889e-06	0.888889	1.16644	down	5.11841e+07	2.18807e+07	2.8785e+07	2.8044e+07	1.20897e+07	1.19977e+07	1.13498e+07	9.02655e+06	1.0611e+07	8.51881e+06	1.04131e+07	1.21135e+07	1.03616e+07	1.56023e+07	8.85417e+06	9.86224e+06	1.1497e+07	1.47269e+07	8.20549e+06	1.07583e+07	1.11957e+07	1.06328e+07	1.17236e+07	2.96849e+07	3.12318e+07	1.95522e+07	2.96089e+07	2.08165e+07	2.60465e+07	1.77777e+07	2.42447e+07
Com_29154_pos	D-Gluconic acid	C6 H12 O7	196.058	1.065	197.065	No results	No results	Full match	Organic oxygen compounds	Organooxygen compounds	Carbohydrates and carbohydrate conjugates	Gluconolactones	0.585099	-0.773249	1.67382e-06	0.876812	1.17875	down	905528	840350	1.01371e+06	1.49808e+06	1.65283e+06	1.42041e+06	1.33327e+06	871709	1.53507e+06	813830	2.57043e+06	535520	1.80734e+06	997822	799574	1.09001e+06	608275	1.01194e+06	1.27123e+06	1.00471e+06	1.76763e+06	2.53512e+06	567714	2.06905e+06	1.638e+06	1.40087e+06	2.2019e+06	2.47973e+06	2.78819e+06	1.58418e+06	1.74039e+06
Com_2149_pos	1,3-Diphenylacetone	C15 H14 O	210.104	6.619	211.111	Full match	No results	No results	Phenylpropanoids and polyketides	Linear 1,3-diarylpropanoids	Not available	Linear 1,3-diarylpropanoids	6.08375	2.60496	1.76088e-06	0.806763	1.18023	up	1.01701e+07	9.28483e+06	7.24952e+06	7.70423e+06	8.74098e+06	1.30059e+08	8.62324e+07	1.33544e+07	7.18734e+07	3.14867e+07	6.84237e+07	1.30622e+08	4.81858e+07	3.85973e+07	1.09653e+08	7.08682e+07	1.34024e+08	1.12691e+08	2.99026e+07	1.60316e+08	6.35828e+07	9.47772e+07	8.51739e+07	1.30905e+07	1.11894e+07	1.08145e+07	1.19083e+07	1.26797e+07	9.44789e+06	8.89879e+06	1.00433e+07
Com_21903_pos	O-Phospho-L-Tyrosine	C9 H12 N O6 P	261.04	1.472	262.047	No results	No results	Full match	Organic acids and derivatives	Carboxylic acids and derivatives	Amino acids, peptides, and analogues	Phenylalanine and derivatives	7.52478	2.91165	2.07792e-06	0.886473	1.14135	up	1.85311e+06	298336	165279	217251	400983	1.54801e+06	1.68299e+06	6.21399e+06	3.19422e+06	1.90047e+06	2.27731e+06	1.43758e+06	1.25923e+06	1.37952e+06	2.07011e+06	2.21006e+06	41699.5	390761	3.34298e+06	901239	3.7536e+06	2.53937e+06	1.92721e+06	194905	214860	212851	249705	209146	288572	244556	245499
Com_7727_pos	2-oxo-2H-chromene-3-carboxylic acid	C10 H6 O4	190.026	7.826	191.034	Full match	No results	No results					0.241893	-2.04756	2.36488e-06	0.934783	1.28727	down	1.89934e+06	1.83653e+06	1.96616e+06	1.9659e+06	3.55942e+06	5.71413e+06	7.94802e+06	1.68627e+06	5.81465e+06	8.41751e+06	4.72755e+06	4.63683e+06	4.20922e+06	7.61167e+06	6.30002e+06	1.06796e+07	4.19901e+06	3.87599e+06	1.80826e+06	4.5033e+06	5.22662e+06	2.90216e+06	4.98507e+06	6.13532e+06	5.81355e+06	5.80456e+06	1.11401e+07	4.32283e+07	1.44348e+07	6.17966e+07	4.7008e+07
Com_15039_pos	Lysopc 14:0	C22 H46 N O7 P	467.299	8.228	468.307	No results	No results	Full match	Lipids and lipid-like molecules	Glycerophospholipids	Glycerophosphocholines	1-acyl-sn-glycero-3-phosphocholines	4.98331	2.3171	2.38666e-06	0.888889	1.13099	up	411521	1.92814e+06	457211	360510	1.53212e+06	8.95938e+06	3.29133e+06	5.90782e+06	1.01729e+07	4.25147e+06	3.71143e+06	1.47305e+07	2.9828e+06	1.92024e+06	2.09691e+06	566936	6.82953e+06	8.54134e+06	652580	2.62468e+06	2.47637e+06	8.37498e+06	9.59013e+06	360003	345579	352057	7.57866e+06	385991	458807	356969	499469
Com_8197_pos	Morphine	C17 H19 N O3	285.136	5.726	286.143	Full match	No results	No results	Alkaloids and derivatives	Morphinans	Not available	Morphinans	0.457881	-1.12695	2.82544e-06	0.903382	1.14045	down	1.41169e+07	1.02137e+07	4.58858e+06	6.56196e+06	5.75309e+06	5.40055e+06	7.18999e+06	2.93302e+06	4.44771e+06	2.85276e+06	5.63001e+06	7.23965e+06	7.42862e+06	8.29232e+06	1.11474e+07	9.80045e+06	1.18806e+07	4.85386e+06	4.2027e+06	8.17527e+06	6.58247e+06	4.28658e+06	8.95751e+06	8.303e+06	4.79103e+07	8.11784e+06	1.90399e+07	1.18341e+07	1.37264e+07	7.14888e+06	1.31972e+07
Com_7382_pos	N-Acetylneuraminic acid	C11 H19 N O9	331.087	1.319	332.095	Invalid mass	No results	No results	Organic oxygen compounds	Organooxygen compounds	Carbohydrates and carbohydrate conjugates	N-acylneuraminic acids	0.262092	-1.93185	2.97495e-06	0.888889	1.16041	down	1.99737e+07	4.3887e+06	1.47603e+07	9.88614e+06	1.51206e+06	4.22928e+06	4.39423e+06	3.82861e+06	2.91646e+06	5.95268e+06	1.73401e+06	3.4106e+06	1.47099e+06	4.76848e+06	3.86945e+06	8.77821e+06	3.46915e+06	6.13536e+06	807521	3.95471e+06	2.44071e+06	1.66349e+06	4.4922e+06	6.6601e+06	1.39903e+07	1.13239e+07	1.34248e+07	2.28038e+07	3.57461e+07	6.58077e+07	2.90274e+07
Com_2_pos	Oleamide	C18 H35 N O	281.271	9.688	282.278	Full match	No results	No results	Lipids and lipid-like molecules	Fatty Acyls	Fatty amides	Fatty amides	0.585263	-0.772843	2.99001e-06	0.869565	1.10713	down	1.88321e+10	6.6503e+09	1.38239e+10	2.56407e+10	1.59482e+10	1.16065e+10	8.35201e+09	8.24285e+09	1.25453e+10	1.88467e+10	8.55092e+09	9.74425e+09	1.34883e+10	1.3569e+10	2.26274e+10	2.26193e+10	1.11128e+10	8.82854e+09	5.48971e+09	1.1177e+10	4.53521e+09	9.03627e+09	7.61113e+09	1.30654e+10	2.45795e+10	2.53606e+10	2.64718e+10	1.58768e+10	2.0744e+10	2.06209e+10	2.10404e+10
Com_13709_pos	WMH	C22 H28 N6 O4 S	494.176	5.784	495.183	Invalid mass	No results	No results					5.31187	2.40922	3.29363e-06	0.922705	1.12987	up	927538	1.09808e+06	1.07859e+06	1.16054e+06	796078	1.95489e+06	1.64852e+06	1.10798e+07	6.03848e+06	1.39159e+07	2.8453e+06	4.30896e+06	1.1971e+06	1.7299e+06	1.80606e+07	1.25732e+07	6.76896e+06	2.03296e+06	4.79497e+06	3.78144e+06	6.04942e+06	2.85129e+06	9.79918e+06	1.0448e+06	921827	1.00373e+06	976098	958159	829803	781722	807455
Com_9727_pos	PE 14:0_14:0	C33 H66 N O8 P	635.46	9.713	636.467	No results	Invalid mass	No results					2.09026	1.06368	3.33921e-06	0.908213	1.41667	up	2.17634e+07	1.99955e+07	3.50965e+07	1.39039e+07	1.25967e+07	8.62094e+06	6.68388e+06	8.95114e+06	7.40324e+06	1.33912e+07	8.36173e+06	8.14805e+06	9.09997e+06	1.16011e+07	5.8021e+06	8.01954e+06	9.77758e+06	9.59817e+06	6.27106e+06	1.06726e+07	4.94965e+06	8.22603e+06	4.32137e+06	3.9435e+06	6.30464e+06	8.35946e+06	6.39749e+06	3.3987e+06	5.24667e+06	4.77097e+06	4.89784e+06
Com_13940_pos	LysoPC 10:0	C18 H38 N O7 P	411.238	7.749	412.245	No results	No results	Full match	Lipids and lipid-like molecules	Glycerophospholipids	Glycerophosphocholines	Phosphocholines	0.385313	-1.3759	3.45774e-06	0.850242	1.10043	down	1.66479e+06	4.93276e+06	955873	875679	1.03322e+06	2.40962e+06	691652	896437	701662	691473	697025	2.33331e+06	684881	620189	3.63672e+06	4.40799e+06	2.79295e+06	1.03428e+06	693155	848920	859772	708962	2.30585e+06	2.4926e+06	2.00487e+06	2.29864e+06	2.71789e+06	3.49532e+06	2.90998e+06	4.29976e+06	2.73001e+06
Com_904_pos	Stiripentol	C14 H18 O3	432.229	5.583	217.122	Invalid mass	No results	No results					2.41852	1.27413	3.54533e-06	0.864734	1.13526	up	5.8044e+07	6.71499e+07	5.30422e+07	6.87628e+07	4.54802e+07	2.54695e+08	1.75667e+08	7.74651e+07	1.34189e+08	9.40273e+07	1.50826e+08	2.35581e+08	1.29823e+08	9.6616e+07	1.93545e+08	1.28027e+08	3.27209e+08	2.68132e+08	9.24903e+07	2.4967e+08	1.59213e+08	1.54786e+08	2.58675e+08	7.8321e+07	6.21195e+07	6.4667e+07	6.35039e+07	7.00724e+07	5.10605e+07	5.1484e+07	4.79413e+07
Com_11553_pos	17alpha-Ethinyl estradiol	C20 H24 O2	296.177	8.721	297.184	No results	No results	Full match	Lipids and lipid-like molecules	Steroids and steroid derivatives	Estrane steroids	Estrogens and derivatives	4.2123	2.07461	3.58855e-06	0.905797	1.08975	up	1.06856e+06	695824	961752	776450	1.5884e+06	2.10813e+06	2.29722e+06	3.17022e+06	1.41185e+06	2.46234e+06	2.20423e+06	2.88352e+06	2.25419e+06	1.49288e+06	2.45616e+07	8.56741e+06	4.17569e+06	658134	2.50519e+06	2.11544e+06	1.6646e+06	1.93866e+06	4.9094e+06	683597	1.24375e+06	1.04363e+06	832152	931985	680323	591603	886013
Com_40615_pos	beta-Nicotinamide mononucleotide	C11 H15 N2 O8 P	334.055	1.354	335.062	No results	No results	Full match	Nucleosides, nucleotides, and analogues	Pyridine nucleotides	Nicotinamide nucleotides	Nicotinamide nucleotides	0.436804	-1.19494	3.90058e-06	0.932367	1.13838	down	126103	107006	100064	127521	475885	85851.2	78340.4	84269.8	65462	62694.2	85246.8	87391.5	167898	69309.6	69024.8	101287	59683.2	68775.5	73173.3	57883.5	66939.5	71509.5	74934.7	259372	527084	158507	153008	110218	179322	187936	157236
Com_980_pos	5α-Pregnan-3,20-dione	C21 H32 O2	316.24	7.38	317.247	Full match	No results	Full match	Lipids and lipid-like molecules	Steroids and steroid derivatives	Pregnane steroids	Gluco/mineralocorticoids, progestogins and derivatives	1.5428	0.625548	3.91302e-06	0.932367	1.2819	up	2.24069e+08	2.60606e+08	2.44103e+08	1.96711e+08	3.10492e+08	2.1893e+08	2.05755e+08	2.31325e+08	1.99331e+08	2.10345e+08	1.94353e+08	2.36654e+08	2.1899e+08	2.06436e+08	1.47982e+08	1.93001e+08	1.87556e+08	2.63858e+08	2.03397e+08	2.19581e+08	2.6286e+08	2.13346e+08	2.00488e+08	9.99786e+07	1.71513e+08	8.37912e+07	1.48046e+08	2.3493e+08	1.09361e+08	1.54296e+08	1.34791e+08
Com_1801_pos	3-(4-pyridylmethylidene)chroman-4-one	C15 H11 N O2	237.079	6.902	238.086	Full match	No results	No results					0.30738	-1.70191	4.02848e-06	0.896135	1.145	down	1.0632e+07	5.57593e+06	1.47385e+07	6.90728e+06	7.1523e+07	7.58091e+07	6.85498e+07	2.26137e+07	1.78518e+07	1.0232e+07	2.29441e+07	6.25812e+07	1.11765e+08	6.07863e+07	1.46664e+07	8.70225e+07	1.06285e+07	1.04172e+08	858656	5.03151e+07	2.1894e+07	3.21893e+07	3.27551e+07	5.95947e+07	4.86223e+07	5.09514e+07	1.14656e+08	2.11172e+08	2.02183e+08	1.91149e+08	2.48754e+08
Com_26504_pos	LPC O-18:1	C26 H54 N O6 P	507.365	9.796	508.372	No results	Invalid mass	No results					0.479094	-1.06162	4.33886e-06	0.900966	1.10414	down	1.09565e+06	1.09684e+06	1.06901e+06	791020	1.06565e+06	833877	669647	353142	1.47082e+06	1.24962e+06	653226	669371	970766	1.92595e+06	871123	1.00062e+06	1.47527e+06	910045	316927	1.49115e+06	271504	1.01484e+06	595855	1.11682e+06	1.8246e+06	1.78518e+06	3.15895e+06	946099	1.68807e+06	855403	1.61584e+06
Com_7115_pos	Arachidonoyl amide	C20 H33 N O	281.271	11.53	282.279	Invalid mass	No results	No results	Lipids and lipid-like molecules	Fatty Acyls	Fatty amides	Fatty amides	0.617684	-0.69506	4.75411e-06	0.898551	1.14389	down	3.23358e+07	2.01173e+07	3.36888e+07	4.70051e+07	2.32232e+07	3.9207e+07	2.55284e+07	2.53727e+07	1.9564e+07	4.22163e+07	2.55854e+07	2.75821e+07	2.69521e+07	3.10646e+07	3.0293e+07	3.24927e+07	2.88713e+07	2.80205e+07	2.05985e+07	2.7969e+07	1.95021e+07	2.20256e+07	2.24181e+07	3.17053e+07	3.18609e+07	3.55024e+07	2.82856e+07	3.2312e+07	3.49909e+07	4.22612e+07	4.36545e+07
Com_18370_pos	6-phenyl-1,2,3,4-tetrahydro-2,5-benzodiazocin-1-one	C16 H14 N2 O	272.089	6.025	255.086	Invalid mass	No results	No results					2.92884	1.55033	4.85709e-06	0.900966	1.09103	up	1.25597e+06	1.40403e+06	1.36512e+06	1.49328e+06	1.15514e+06	4.0928e+06	2.22775e+06	9.30399e+06	3.26688e+06	7.21276e+06	1.72413e+06	2.12619e+06	1.45411e+06	2.67959e+06	9.98317e+06	7.52248e+06	4.77325e+06	2.03274e+06	5.48395e+06	3.46482e+06	5.08308e+06	2.09446e+06	6.05884e+06	1.28785e+06	1.22895e+06	1.13613e+06	1.11199e+06	1.46944e+06	1.63734e+06	999868	1.79833e+06
Com_8656_pos	Irganox 259	C40 H62 O6	676.416	6.799	677.423	Invalid mass	No results	No results					0.490738	-1.02698	4.98092e-06	0.86715	1.10156	down	2.63497e+07	2.44312e+07	2.41116e+07	2.57786e+07	5.01268e+06	1.21266e+07	1.13244e+07	2.17975e+06	1.03953e+07	8.93024e+06	1.08201e+07	1.36719e+06	1.07455e+07	1.23468e+07	1.04139e+07	1.47968e+07	1.01295e+07	1.3043e+07	1.07622e+07	8.33496e+06	1.14244e+07	8.36377e+06	1.08594e+07	2.39923e+07	2.50981e+07	2.31514e+07	2.32703e+07	2.59924e+07	2.29157e+07	2.23538e+07	2.00643e+07
Com_3144_pos	Cytosine	C4 H5 N3 O	111.043	1.789	112.051	Full match	Full match	Full match	Organoheterocyclic compounds	Diazines	Pyrimidines and pyrimidine derivatives	Pyrimidones	0.308599	-1.69619	5.60265e-06	0.871981	1.18902	down	6.91889e+07	3.29227e+07	3.52287e+07	3.23859e+07	4.82505e+07	1.53208e+07	8.11998e+06	8.28457e+06	8.02435e+06	7.23108e+06	8.86951e+06	1.33368e+07	1.46229e+07	7.4784e+06	1.27794e+07	7.56765e+07	7.06058e+06	1.11559e+07	1.08395e+07	7.46594e+06	7.80667e+06	6.87107e+06	1.20519e+07	5.86299e+07	9.85964e+07	8.90805e+07	7.34084e+07	1.86954e+07	8.63747e+07	8.54401e+07	8.8606e+07
Com_19738_pos	Deoxyadenosine	C10 H13 N5 O3	251.102	5.53	252.11	No results	No results	Full match	Nucleosides, nucleotides, and analogues	Purine nucleosides	Purine 2'-deoxyribonucleosides	Purine 2'-deoxyribonucleosides	0.657494	-0.604951	5.97481e-06	0.92029	1.16557	down	5.51934e+06	5.38256e+06	6.25047e+06	5.436e+06	3.82823e+06	4.83008e+06	5.04939e+06	4.01459e+06	4.29845e+06	4.26354e+06	5.30736e+06	4.96884e+06	4.34844e+06	4.25883e+06	5.64761e+06	4.17769e+06	5.81998e+06	5.14003e+06	3.54567e+06	4.28938e+06	4.26264e+06	3.87013e+06	7.71328e+06	7.46115e+06	6.77477e+06	6.58909e+06	7.70775e+06	7.65729e+06	7.86351e+06	7.0359e+06	7.04177e+06
Com_15343_pos	Ergosterol	C28 H44 O	396.339	10.277	397.346	No results	No results	Full match	Lipids and lipid-like molecules	Steroids and steroid derivatives	Ergostane steroids	Ergosterols and derivatives	0.559076	-0.838884	6.12134e-06	0.917874	1.12727	down	8.12325e+06	9.65459e+06	1.06573e+07	7.45658e+06	7.30652e+06	6.82972e+06	5.37586e+06	4.86564e+06	4.41076e+06	7.67643e+06	5.5512e+06	7.47083e+06	4.30894e+06	8.5632e+06	6.02194e+06	6.28768e+06	7.19661e+06	5.85147e+06	3.45149e+06	7.74448e+06	2.89508e+06	4.76777e+06	5.43597e+06	8.66892e+06	7.74777e+06	1.21536e+07	1.31055e+07	1.22776e+07	1.08443e+07	1.23014e+07	1.2162e+07
Com_25162_pos	4-(benzoylamino)-3-hydroxybutanoic acid	C11 H13 N O4	245.069	4.951	246.076	Invalid mass	No results	No results					0.508749	-0.974974	6.38763e-06	0.879227	1.11423	down	2.87689e+06	2.4124e+06	2.79177e+06	2.89996e+06	848853	1.42169e+06	1.27886e+06	660461	1.03244e+06	674084	1.26728e+06	1.44844e+06	799114	1.15249e+06	1.08014e+06	1.46546e+06	1.21934e+06	1.81205e+06	627947	1.22182e+06	998909	1.22177e+06	1.39053e+06	3.20517e+06	2.80272e+06	583515	2.84889e+06	3.44018e+06	2.34319e+06	2.27121e+06	1.96404e+06
Com_11732_pos	2-(3,4-dimethoxyphenyl)ethanamine	C10 H15 N O2	181.11	5.811	182.117	No results	No results	Full match					3.68254	1.8807	6.43412e-06	0.81401	1.11899	up	1.22388e+06	1.66303e+06	1.16285e+06	1.74712e+06	1.58629e+06	1.30062e+07	1.0905e+07	2.85221e+06	5.6177e+06	4.18304e+06	7.87345e+06	1.3301e+07	4.14166e+06	5.29981e+06	1.11625e+07	6.30759e+06	2.0165e+07	8.03481e+06	4.27744e+06	1.52752e+07	7.44431e+06	6.9534e+06	9.94761e+06	1.41375e+06	1.59794e+06	2.04347e+06	1.764e+06	1.53532e+06	2.42255e+06	2.4629e+06	2.00807e+06
Com_13288_pos	Avocadyne 1-acetate	C19 H34 O4	308.234	9.347	309.24	Invalid mass	No results	No results	Lipids and lipid-like molecules	Fatty Acyls	Fatty alcohols	Long-chain fatty alcohols	0.474931	-1.07421	7.00591e-06	0.908213	1.21056	down	6.96991e+06	5.36541e+06	3.8179e+06	3.66784e+06	1.61346e+07	7.17717e+06	9.39443e+06	6.11145e+06	6.69263e+06	6.44045e+06	5.8603e+06	6.68389e+06	8.02677e+06	6.7718e+06	1.15824e+07	5.99118e+06	8.26829e+06	4.2374e+06	8.9409e+06	8.31467e+06	2.49868e+06	6.04991e+06	3.73319e+06	8.43299e+06	1.96128e+07	1.69985e+07	1.9634e+07	1.13394e+07	1.2689e+07	1.08345e+07	1.45761e+07
Com_11895_pos	1-ethyl 4-(2-oxo-1,2-diphenylethyl) succinate	C20 H20 O5	322.12	7.743	323.127	Invalid mass	No results	No results					8.05429	3.00976	7.45767e-06	0.929952	1.08598	up	873844	883721	908336	794671	981836	2.49256e+06	1.36418e+06	1.09927e+07	2.44485e+06	5.12992e+06	3.90342e+06	2.43466e+06	650821	728805	2.32924e+07	1.84476e+07	6.91083e+06	645063	1.24865e+07	9.19501e+06	3.67337e+06	1.92047e+06	1.38288e+07	702446	668109	674841	632075	721640	579010	663396	687414
Com_29023_pos	3-[3-(beta-D-Glucopyranosyloxy)-2-hydroxyphenyl]propanoic acid	C15 H20 O9	366.094	4.817	367.101	Invalid mass	No results	No results					0.635105	-0.654934	7.46363e-06	0.874396	1.08152	down	1.84013e+06	2.72057e+06	2.2522e+06	1.76573e+06	963633	1.12271e+06	1.33744e+06	740728	937681	789805	1.29555e+06	1.114e+06	933166	1.10754e+06	650889	918479	884086	1.16506e+06	619297	836743	879753	808175	890848	2.39534e+06	1.93551e+06	1.8473e+06	2.26133e+06	1.93012e+06	1.37575e+06	1.3495e+06	1.08084e+06
Com_3474_pos	Hydroquinone	C6 H6 O2	110.037	6.026	111.044	No results	No results	Full match	Benzenoids	Phenols	Benzenediols	Hydroquinones	2.11125	1.0781	8.41709e-06	0.838164	1.09307	up	2.64428e+07	2.20389e+07	2.43511e+07	3.1713e+07	1.9141e+07	5.39018e+07	4.82548e+07	9.6657e+07	5.13377e+07	9.46244e+07	5.27522e+07	6.97515e+07	3.66504e+07	4.64352e+07	1.20041e+08	9.23626e+07	6.05708e+07	2.89593e+07	7.5022e+07	5.45934e+07	6.63314e+07	5.43604e+07	1.02193e+08	2.77149e+07	2.67894e+07	2.73505e+07	3.01645e+07	2.84955e+07	2.4929e+07	3.04603e+07	2.45355e+07
Com_16186_pos	3-methyl-5-oxo-5-(4-toluidino)pentanoic acid	C13 H17 N O3	257.105	5.558	258.112	Invalid mass	No results	No results					1.6247	0.70017	8.63096e-06	0.888889	1.05328	up	6.13874e+06	9.99405e+06	6.11389e+06	5.05586e+06	6.58347e+06	1.14463e+07	7.93119e+06	5.79617e+06	6.76118e+06	9.95215e+06	6.99075e+06	1.28116e+07	1.10065e+07	6.71963e+06	3.91165e+06	2.89979e+06	8.49742e+06	1.0127e+07	5.48941e+06	7.87086e+06	7.30155e+06	8.41673e+06	7.59973e+06	5.74749e+06	4.45817e+06	3.93916e+06	4.99548e+06	6.70531e+06	4.21883e+06	3.12989e+06	4.73469e+06
Com_8049_pos	Purpurin	C14 H8 O5	256.037	5.777	257.044	Full match	No results	No results	Benzenoids	Anthracenes	Anthraquinones	Hydroxyanthraquinones	6.47817	2.69559	8.84686e-06	0.888889	1.15148	up	1.07253e+06	1.26973e+06	1.24719e+06	1.41831e+06	920524	2.59465e+06	6.00007e+06	4.25611e+06	1.42193e+07	4.11971e+07	8.68622e+06	2.77167e+06	1.50073e+07	1.60707e+07	2.19993e+06	1.70788e+06	2.82822e+06	1.24494e+07	9.61491e+06	5.43018e+06	2.05488e+07	6.34411e+06	1.65223e+06	1.25915e+06	1.09423e+06	1.16688e+06	1.20218e+06	1.30876e+06	1.03731e+06	1.06628e+06	1.02348e+06
Com_4525_pos	Testosterone	C19 H28 O2	288.206	8.349	289.214	Invalid mass	Invalid mass	No results	Lipids and lipid-like molecules	Steroids and steroid derivatives	Androstane steroids	Androgens and derivatives	10.72	3.42223	9.01018e-06	0.951691	1.07306	up	1.6809e+06	1.97488e+06	1.72356e+06	1.55765e+06	3.41744e+07	2.21402e+06	2.14019e+07	1.18183e+07	3.84739e+06	9.85571e+06	3.84858e+06	3.30757e+06	1.06981e+07	1.79731e+06	4.82887e+07	6.30625e+07	2.62198e+07	1.60317e+06	8.13012e+07	4.05104e+06	1.40047e+07	2.4027e+06	1.91879e+07	1.5818e+06	1.63565e+06	1.49649e+06	1.51106e+06	1.72189e+06	1.39642e+06	1.8151e+06	2.02629e+06
Com_13131_pos	5-[(1-benzothiophen-3-ylmethyl)sulfanyl]-1-methyl-4-nitro-1H-imidazole	C13 H11 N3 O2 S2	210.1	5.634	211.107	Invalid mass	No results	No results					0.345205	-1.53447	1.06792e-05	0.94686	1.14229	down	1.66168e+06	1.62384e+07	1.8818e+06	1.63659e+06	1.15255e+06	1.45417e+06	1.52019e+06	1.20865e+06	1.29411e+06	1.2836e+06	1.59786e+06	1.49594e+06	1.30916e+06	1.28218e+06	1.7003e+06	1.25776e+06	1.75219e+06	1.54748e+06	1.06748e+06	1.29138e+06	1.28333e+06	1.16516e+06	2.3222e+06	1.03972e+07	8.80401e+06	1.01553e+07	2.32053e+06	1.1552e+07	1.4399e+07	9.47868e+06	2.12003e+06
Com_23140_pos	(3R)-8-hydroxy-3-(4-hydroxyphenyl)-3,4-dihydro-1H-2-benzopyran-1-one	C15 H12 O4	238.062	6.723	239.07	Invalid mass	No results	No results					0.384151	-1.38026	1.12046e-05	0.908213	1.21879	down	704348	845536	818829	763263	1.00565e+06	1.32119e+06	1.80982e+06	710859	1.6895e+06	1.80696e+06	1.01574e+06	1.46025e+06	937016	756054	768357	1.84735e+06	1.1816e+06	1.27728e+06	668814	919420	797265	786521	659882	1.49251e+06	1.2969e+06	1.06148e+06	2.5684e+06	7.15469e+06	3.63353e+06	5.41055e+06	4.4798e+06
Com_39966_pos	N4-Acetylcytidine	C11 H15 N3 O6	285.096	3.399	286.103	No results	No results	Full match	Nucleosides, nucleotides, and analogues	Pyrimidine nucleosides	Not available	Pyrimidine nucleosides	0.247858	-2.01241	1.19953e-05	0.934783	1.21239	down	217271	81798.3	98262.5	110618	168971	85148.3	82822.1	69767	63746.2	68810.3	74779.9	87397.7	64215.8	66282.7	67108.3	75576.3	58594	79267.2	64972.1	66252.7	63877.3	57874.1	72962.4	210879	509177	422846	207408	95184.4	759179	866858	398779
Com_22778_pos	N-(6-methoxypyridin-3-yl)thiophene-2-carboxamide	C11 H10 N2 O2 S	234.049	1.189	235.056	Invalid mass	No results	No results					0.353103	-1.50184	1.24453e-05	0.862319	1.1085	down	5.32587e+06	2.61258e+06	4.02189e+06	2.50041e+06	302636	659283	886814	577760	782786	764947	190879	943045	987161	721495	320656	1.61143e+06	583508	624513	135656	758645	477150	446672	914477	1.34596e+06	2.54631e+06	1.89784e+06	2.66363e+06	3.74532e+06	6.15986e+06	8.01186e+06	6.68298e+06
Com_8373_pos	3-[2-(3-Hydroxyphenyl)ethyl]-5-methoxyphenol	C15 H16 O3	244.11	5.135	245.117	Full match	No results	No results	Phenylpropanoids and polyketides	Stilbenes	Not available	Stilbenes	4.02988	2.01074	1.27734e-05	0.857488	1.06862	up	3.39299e+06	2.40489e+06	2.57621e+06	3.60258e+06	814778	2.0127e+07	1.33966e+07	3.73685e+06	9.07887e+06	5.65292e+06	1.23283e+07	1.83548e+07	8.38243e+06	5.37955e+06	1.79076e+07	9.73931e+06	3.49016e+07	2.79091e+07	6.11064e+06	1.76267e+07	1.31867e+07	1.11364e+07	2.6974e+07	4.18202e+06	4.30688e+06	2.67156e+06	2.72883e+06	3.28004e+06	2.16579e+06	1.82436e+06	1.76318e+06
Com_14177_pos	2-methyl-1H-benzimidazole-5-carboxylic acid	C9 H8 N2 O2	176.058	4.694	177.066	Full match	No results	No results					0.616494	-0.697841	1.29279e-05	0.857488	1.04969	down	5.12871e+06	1.12522e+07	1.09454e+07	1.01925e+07	1.43703e+07	7.69623e+06	3.94041e+06	6.10189e+06	5.98215e+06	6.13553e+06	4.29531e+06	7.18334e+06	5.81552e+06	6.41702e+06	2.3164e+06	5.33107e+06	5.30291e+06	5.72558e+06	3.1852e+06	4.84176e+06	3.57167e+06	3.36149e+06	6.51451e+06	8.70541e+06	7.38548e+06	7.58236e+06	1.02942e+07	1.19961e+07	1.09326e+07	8.99283e+06	6.35711e+06
Com_4366_pos	o-Veratraldehyde	C9 H10 O3	166.063	6.057	149.059	No results	No results	Full match	Benzenoids	Benzene and substituted derivatives	Methoxybenzenes	Dimethoxybenzenes	2.41372	1.27126	1.31847e-05	0.811594	1.07608	up	2.06372e+07	1.71701e+07	1.94004e+07	2.14075e+07	1.43042e+07	9.16049e+07	7.39733e+07	2.20533e+07	6.023e+07	2.81379e+07	6.18667e+07	8.57104e+07	5.14897e+07	2.75527e+07	8.69604e+07	4.67784e+07	6.73044e+07	7.40143e+07	2.75334e+07	7.8172e+07	6.11349e+07	6.2697e+07	8.79543e+07	2.25349e+07	2.12004e+07	2.13899e+07	2.19376e+07	2.2057e+07	1.88515e+07	2.12329e+07	1.8991e+07
Com_814_pos	Diosmetin	C16 H12 O6	300.063	6.158	301.07	Full match	No results	No results	Phenylpropanoids and polyketides	Flavonoids	O-methylated flavonoids	4'-O-methylated flavonoids	3.37864	1.75644	1.32719e-05	0.830918	1.09306	up	2.95862e+07	1.86415e+07	2.82768e+07	2.31169e+07	4.47234e+07	4.55319e+08	1.54135e+08	1.36773e+08	1.28163e+08	1.53497e+08	3.27301e+08	1.61062e+08	1.82093e+08	1.30727e+08	1.44508e+08	1.18194e+08	1.90792e+08	2.31099e+08	1.94746e+08	2.32944e+08	1.92454e+08	1.45229e+08	1.56498e+08	3.16106e+07	2.64338e+07	2.94571e+07	5.6515e+07	4.48545e+07	8.37959e+07	6.75216e+07	1.12841e+08
Com_29408_pos	6,7,8-trimethoxy-2-(2-phenoxy-3-pyridyl)-4H-3,1-benzoxazin-4-one	C22 H18 N2 O6	444.079	1.306	445.086	Invalid mass	No results	No results					0.189498	-2.39975	1.37016e-05	0.910628	1.13971	down	171113	158346	162159	193042	336017	417664	118943	131622	96929.4	126059	140826	103858	1.61716e+06	118571	109001	645019	99208.6	110334	511384	95652.4	191756	122633	114727	1.65548e+06	2.3344e+06	2.15037e+06	2.86849e+06	193886	1.01988e+06	282895	933119
Com_5058_pos	Palmitoyl ethanolamide	C18 H37 N O2	299.282	9.396	300.289	Full match	No results	Full match	Organic acids and derivatives	Carboximidic acids and derivatives	Carboximidic acids	Carboximidic acids	0.60253	-0.730896	1.53209e-05	0.869565	1.05875	down	4.25255e+07	3.53216e+07	4.41608e+07	2.85222e+07	4.43549e+07	2.91994e+07	4.50123e+07	3.20622e+07	3.23988e+07	5.51426e+07	3.87521e+07	2.40076e+07	5.24288e+07	5.8335e+07	3.20568e+07	6.96113e+07	2.31809e+07	2.91867e+07	5.22139e+07	3.42156e+07	2.65388e+07	4.74304e+07	1.45532e+07	3.77902e+07	7.27663e+07	5.74441e+07	1.06718e+08	3.78462e+07	5.59342e+07	4.49758e+07	6.94432e+07
Com_18959_pos	Adipamide	C6 H12 N2 O2	144.09	1.378	145.097	No results	No results	Full match	Lipids and lipid-like molecules	Fatty Acyls	Fatty amides	Fatty amides	0.57736	-0.792458	1.53927e-05	0.838164	1.07073	down	6.7096e+06	6.39677e+06	4.69097e+06	5.61009e+06	3.19453e+06	2.17645e+06	2.76943e+06	2.63956e+06	2.47956e+06	1.37137e+06	1.94941e+06	4.33044e+06	2.11772e+06	2.21749e+06	1.28928e+06	2.56601e+06	3.38585e+06	5.4127e+06	2.15572e+06	1.88488e+06	1.28564e+06	1.83295e+06	1.47861e+06	5.70567e+06	4.99036e+06	3.14936e+06	3.43609e+06	4.27816e+06	9.11257e+06	6.9832e+06	6.79534e+06
Com_3497_pos	15(R)-Prostaglandin D2	C20 H32 O5	369.251	5.504	370.258	Invalid mass	No results	No results	Lipids and lipid-like molecules	Fatty Acyls	Eicosanoids	Prostaglandins and related compounds	3.77168	1.91521	1.68826e-05	0.823671	1.11813	up	1.06482e+07	1.68035e+07	1.21975e+07	1.04366e+07	1.02865e+07	5.05435e+07	7.05752e+07	6.50915e+07	7.91002e+07	6.54894e+07	8.71101e+07	3.31123e+07	7.4813e+07	1.02936e+08	1.15972e+07	5.78921e+06	1.57134e+07	4.79143e+07	2.28414e+07	5.84056e+07	7.48148e+07	9.00576e+07	2.23843e+07	1.08577e+07	1.20311e+07	8.98958e+06	1.01978e+07	1.43974e+07	1.43535e+07	1.03208e+07	1.48093e+07
Com_38860_pos	L-Alanyl-L-Lysine	C9 H19 N3 O3	217.143	1.08	218.15	No results	No results	Full match	Organic acids and derivatives	Carboxylic acids and derivatives	Amino acids, peptides, and analogues	Dipeptides	0.45073	-1.14966	1.78119e-05	0.869565	1.1175	down	168416	159376	134972	253147	377530	193585	195776	603451	170420	102007	269818	168324	223050	130062	90772.4	142227	105375	108580	198867	197925	370290	507098	120529	734584	1.05711e+06	225132	224782	354496	803309	186294	553382
Com_20507_pos	2-Methylpentanedioic acid	C6 H10 O4	146.058	6.035	293.123	No results	No results	Full match	Lipids and lipid-like molecules	Fatty Acyls	Fatty acids and conjugates	Hydroxy fatty acids	2.93396	1.55285	1.84943e-05	0.987923	1.03667	up	1.0613e+06	1.18642e+06	1.15354e+06	1.23742e+06	976105	1.43556e+06	1.41553e+06	7.22983e+06	1.26163e+06	6.9028e+06	1.1705e+06	1.35696e+06	1.13944e+06	1.14047e+06	6.76231e+06	5.86791e+06	3.78723e+06	1.44101e+06	3.04949e+06	1.23966e+06	3.9666e+06	2.06652e+06	5.03124e+06	1.08058e+06	1.0301e+06	902813	939645	953068	827484	844899	690505
Com_26865_pos	D-Glucarate	C6 H10 O8	210.037	1.078	211.045	No results	No results	Full match	Organic oxygen compounds	Organooxygen compounds	Carbohydrates and carbohydrate conjugates	Glucuronic acid derivatives	0.595965	-0.746701	1.89879e-05	0.850242	1.097	down	1.41572e+06	1.05873e+06	1.02073e+06	1.15835e+06	1.81058e+06	1.74294e+06	1.07814e+06	859818	1.6685e+06	954247	3.2115e+06	1.28618e+06	1.59615e+06	1.06619e+06	763627	1.19108e+06	611640	1.01861e+06	3.60857e+06	1.03485e+06	1.54558e+06	1.62356e+06	968120	2.2744e+06	1.53362e+06	1.6219e+06	2.19289e+06	2.43027e+06	3.26906e+06	1.71277e+06	2.28773e+06
Com_10604_pos	Ciprostene	C22 H36 O4	346.25	9.849	329.247	Invalid mass	No results	No results	Lipids and lipid-like molecules	Fatty Acyls	Eicosanoids	Prostaglandins and related compounds	0.323808	-1.62679	2.044e-05	0.934783	1.09131	down	6.53349e+06	7.15204e+06	1.42105e+07	6.33797e+06	8.06892e+06	4.10224e+06	3.89491e+06	4.1526e+06	9.0833e+06	4.62373e+06	3.55418e+06	4.03415e+06	5.3287e+06	8.98029e+06	3.46601e+06	8.90213e+06	5.07281e+06	654847	1.27647e+07	4.48068e+06	3.82163e+06	5.6249e+06	2.68749e+06	1.01545e+07	1.42024e+07	1.48909e+07	2.01183e+07	2.19005e+07	2.7931e+07	2.36294e+07	3.10277e+07
Com_11025_pos	Ribulose-5-phosphate	C5 H11 O8 P	230.019	1.336	231.026	No results	No results	Full match	Organic oxygen compounds	Organooxygen compounds	Carbohydrates and carbohydrate conjugates	Pentose phosphates	8.34524	3.06095	2.05955e-05	0.86715	1.05407	up	251716	495286	166115	86723.8	1.48723e+06	4.18982e+06	4.10352e+06	7.95395e+06	3.77394e+06	4.45169e+06	2.27048e+06	3.2604e+06	1.27903e+06	2.71811e+06	2.65795e+07	6.93917e+06	1.12168e+07	2.2142e+06	2.33432e+06	3.18155e+06	6.44172e+06	2.27e+06	1.33773e+07	743229	764273	631906	676294	77076	237610	120717	122565
Com_8636_pos	Adenosine 3'5'-cyclic monophosphate	C10 H12 N5 O6 P	329.052	2.122	330.059	Full match	No results	Full match	Nucleosides, nucleotides, and analogues	Purine nucleotides	Cyclic purine nucleotides	3',5'-cyclic purine nucleotides	0.38799	-1.36591	2.1041e-05	0.842995	1.17205	down	2.86005e+07	6.81451e+06	4.20525e+07	1.43493e+07	4.41765e+06	972869	916514	823259	703879	809162	917911	770951	755433	835502	3.6768e+06	2.50772e+07	1.17212e+06	909670	763360	714650	741848	707473	889603	1.49666e+07	1.82905e+07	1.50849e+07	1.85359e+07	5.00608e+06	2.82976e+07	3.47461e+07	9.2765e+06
Com_17553_pos	D-glutamine	C5 H10 N2 O3	146.069	1.361	147.076	No results	No results	Full match	Organic acids and derivatives	Carboxylic acids and derivatives	Amino acids, peptides, and analogues	D-alpha-amino acids	0.472582	-1.08136	2.11849e-05	0.855072	1.07475	down	9.10294e+06	4.31358e+06	3.97887e+06	4.61612e+06	3.62068e+06	2.68174e+06	3.08486e+06	2.17571e+06	1.21594e+06	1.74315e+06	2.54767e+06	7.73885e+06	5.41838e+06	1.21078e+06	4.10662e+06	9.04808e+06	2.33763e+06	2.33298e+06	3.45206e+06	2.2713e+06	2.61484e+06	1.62879e+06	3.12633e+06	8.17785e+06	1.09244e+07	9.37397e+06	8.85477e+06	4.05805e+06	6.96789e+06	1.47277e+07	8.01085e+06
Com_39458_pos	2-Phosphoglyceric acid	C3 H7 O7 P	185.994	0.537	187.001	No results	No results	Full match	Organic oxygen compounds	Organooxygen compounds	Carbohydrates and carbohydrate conjugates	Sugar acids and derivatives	0.533539	-0.906334	2.15976e-05	0.857488	1.09741	down	493640	97144.2	377113	238711	145116	630493	228178	206838	239308	373654	251562	186282	522463	481705	230975	206810	169112	496934	588232	179346	260131	440744	705394	668891	651380	408052	547762	320669	276159	772578	564791
Com_36474_pos	Asp-glu	C9 H14 N2 O7	262.08	1.363	263.087	No results	No results	Full match	Organic acids and derivatives	Carboxylic acids and derivatives	Amino acids, peptides, and analogues	Dipeptides	0.402556	-1.31274	2.25709e-05	0.942029	1.07219	down	157638	133766	125088	173243	1.20165e+06	107321	97931.6	105344	82731.9	75296.1	106565	87465.8	194787	84937.4	86286.4	126617	74608.6	85974.7	88228.9	72358.9	100262	85651.9	93674.2	162528	185303	847142	248054	137781	202127	234934	196557
Com_40981_pos	MAM2201 N-(5-chloropentyl) analog	C25 H24 Cl N O	372.136	4.678	373.143	Invalid mass	No results	No results	Organoheterocyclic compounds	Indoles and derivatives	Naphthoylindoles	Naphthoylindoles	0.524607	-0.93069	2.34777e-05	0.913043	1.12744	down	138709	166601	209969	167917	117652	104356	108633	97449.9	91193.1	93113.5	103679	110284	92305.7	87790.4	85337.4	98600.9	88412.6	112297	82736	84877.5	89975.1	80088.5	98419.5	266694	250164	160015	139712	178429	129427	155807	112838
Com_4600_pos	Methyl EudesMate	C11 H14 O5	226.084	5.327	227.091	No results	No results	Full match	Benzenoids	Benzene and substituted derivatives	Benzoic acids and derivatives	Gallic acid and derivatives	0.512772	-0.963609	2.4908e-05	0.879227	1.01615	down	6.86254e+07	5.90163e+07	7.54759e+07	4.69194e+07	2.83035e+07	3.12079e+07	3.2469e+07	2.22563e+07	3.0829e+07	2.95819e+07	2.67873e+07	3.80774e+06	2.63859e+07	2.91955e+07	2.45067e+07	2.3087e+07	3.07154e+07	2.31592e+07	2.3093e+07	2.26799e+07	3.27689e+07	3.04457e+07	3.05659e+07	9.10856e+07	7.73453e+07	4.25987e+07	8.75616e+07	7.49103e+07	5.7372e+07	5.99915e+07	6.31171e+07
Com_15660_pos	Ala-Gln	C8 H15 N3 O4	217.106	1.374	201.087	No results	No results	Full match	Organic acids and derivatives	Carboxylic acids and derivatives	Amino acids, peptides, and analogues	Peptides	0.417458	-1.2603	2.50661e-05	0.86715	1.0559	down	3.54599e+06	1.69891e+06	4.0697e+06	6.79924e+06	7.22825e+06	1.63619e+06	1.47075e+06	1.38357e+06	1.30955e+06	1.11387e+06	2.98337e+06	5.12587e+06	2.58342e+06	1.49283e+06	3.50346e+06	2.33472e+06	830704	2.19987e+06	3.01985e+06	1.76585e+06	2.5378e+06	914281	1.3528e+06	5.26466e+06	786322	6.73616e+06	5.39633e+06	6.2839e+06	5.5388e+06	1.09675e+07	7.31436e+06
Com_1259_pos	Artemisinin	C15 H22 O5	586.275	5.729	587.282	Invalid mass	No results	No results	Lipids and lipid-like molecules	Prenol lipids	Terpene lactones	Terpene lactones	19.4258	4.2799	2.61827e-05	0.751208	1.0352	up	2.38954e+06	3.25222e+06	2.49765e+06	3.31887e+06	1.78736e+06	1.44781e+08	8.21091e+07	2.39218e+06	3.27031e+07	2.37603e+07	5.10382e+07	1.81653e+08	2.75948e+07	5.2871e+06	1.85066e+08	2.74256e+07	2.13877e+08	1.00473e+08	3.26565e+06	1.42462e+08	1.94812e+07	3.39919e+07	2.97874e+08	4.75542e+06	3.39841e+06	4.56162e+06	3.94405e+06	4.07711e+06	3.12833e+06	2.54372e+06	2.49367e+06
Com_27219_pos	EMK	C16 H30 N4 O6 S	388.184	4.862	389.191	Invalid mass	No results	No results					0.367604	-1.44378	2.87538e-05	0.855072	1.09041	down	1.45287e+06	253890	282400	2.73291e+06	691812	161732	162848	161814	153701	150314	154114	155019	176287	147129	490384	1.12318e+06	162369	167105	133990	148296	160658	154544	324175	936788	1.22892e+06	870098	932534	644525	246392	5.19098e+06	1.26683e+06
Com_9090_pos	Tyramine	C8 H11 N O	137.084	5.388	120.081	No results	No results	Full match	Benzenoids	Benzene and substituted derivatives	Phenethylamines	Phenethylamines	0.609306	-0.714761	2.90989e-05	0.852657	1.0315	down	3.30277e+07	1.13535e+07	1.19846e+07	1.12612e+07	1.16549e+07	1.03486e+07	8.96227e+06	9.33635e+06	7.66181e+06	9.28019e+06	8.43567e+06	9.11443e+06	3.35643e+07	8.67403e+06	1.02696e+07	1.69193e+07	8.51203e+06	9.68067e+06	8.20513e+06	1.52929e+07	9.91631e+06	9.41196e+06	9.56311e+06	2.0737e+07	2.20739e+07	1.96394e+07	1.93998e+07	2.03958e+07	2.49054e+07	3.56096e+07	2.12214e+07
Com_5944_pos	2,3-Dinor-11β-prostaglandin F2α	C18 H30 O5	348.191	7.12	349.198	Invalid mass	No results	No results	Lipids and lipid-like molecules	Fatty Acyls	Eicosanoids	Prostaglandins and related compounds	0.566939	-0.818735	3.75734e-05	0.830918	1.1743	down	1.35497e+07	8.7476e+06	1.83947e+07	1.70377e+07	1.34648e+07	2.62478e+07	2.74495e+07	2.18342e+07	2.23437e+07	2.09557e+07	8.9981e+06	2.76234e+07	2.25546e+07	2.50844e+07	2.26993e+07	2.79215e+07	1.5757e+07	2.16057e+07	2.27455e+07	2.46452e+07	1.84214e+07	2.29293e+07	2.37288e+07	1.60501e+07	5.36005e+07	1.65688e+07	4.36064e+07	2.14608e+07	4.10623e+07	3.53104e+07	2.45258e+07
Com_18202_pos	6-benzyl-4-oxo-1,4-dihydropyridine-3-carboxamide	C13 H12 N2 O2	266.042	5.1	267.049	Invalid mass	No results	No results					0.606231	-0.722061	3.76029e-05	0.86715	1.01605	down	1.21573e+07	3.50027e+06	1.07731e+07	1.0293e+07	1.62339e+06	4.07715e+06	4.50324e+06	2.16141e+06	1.49153e+06	3.45765e+06	1.77294e+06	4.37175e+06	1.19309e+06	4.87973e+06	2.28184e+06	3.63491e+06	2.5709e+06	5.52699e+06	1.66889e+06	3.65556e+06	4.2829e+06	4.09282e+06	4.03105e+06	1.12703e+07	7.09686e+06	6.65214e+06	7.17122e+06	6.4023e+06	5.4834e+06	5.46975e+06	5.05476e+06
Com_26972_pos	Mupirocin	C26 H44 O9	239.16	5.921	240.167	Invalid mass	No results	No results	Lipids and lipid-like molecules	Fatty Acyls	Fatty acids and conjugates	Medium-chain fatty acids	1.63518	0.709446	3.88408e-05	0.855072	1.05241	up	1.57088e+06	2.20002e+06	1.59596e+06	1.54893e+06	1.01241e+06	1.85168e+06	2.38505e+06	2.37214e+06	2.72693e+06	2.58705e+06	2.92658e+06	2.06978e+06	2.02777e+06	2.79978e+06	1.27961e+06	1.03965e+06	1.79756e+06	2.48591e+06	1.52527e+06	2.32864e+06	3.59006e+06	2.99388e+06	2.26109e+06	999975	1.31532e+06	1.48056e+06	1.14424e+06	2.78702e+06	1.10594e+06	1.19492e+06	729713
Com_2348_pos	4',7-Dihydroxyflavanone	C15 H12 O4	256.073	6.483	239.07	Full match	Full match	No results	Phenylpropanoids and polyketides	Flavonoids	Flavans	Flavanones	0.313846	-1.67187	3.99872e-05	0.900966	1.25894	down	1.56293e+06	1.23683e+06	1.28245e+06	1.24047e+06	4.18067e+07	3.84414e+07	5.88143e+07	1.14699e+06	4.46802e+07	6.68524e+07	2.42554e+07	2.42937e+07	2.32146e+07	2.87825e+07	2.11346e+07	5.49935e+07	3.11258e+07	3.44142e+07	9.83096e+06	3.45751e+07	1.33379e+07	2.42543e+07	1.62313e+07	4.81686e+07	3.6602e+07	3.98205e+07	7.44612e+07	2.17346e+08	1.13516e+08	1.67281e+08	1.2774e+08
Com_40404_pos	N-Acetyl-L-methionine	C7 H13 N O3 S	191.062	2.067	192.069	No results	No results	Full match	Organic acids and derivatives	Carboxylic acids and derivatives	Amino acids, peptides, and analogues	Methionine and derivatives	0.248706	-2.00749	4.15697e-05	0.975845	1.185	down	31585.9	28661.6	30569	37636.7	21427.6	24956.1	24849.2	21357.5	19198.6	22160.2	23801.2	20905.7	18848.8	20402.5	20461.7	23675.7	18315.7	23755.9	21065.7	19715.2	19967.7	18434.5	24161.8	66032.8	94043.4	31666.2	34334.8	32300.5	157622	66136.9	190659
Com_13976_pos	9(S)-HOTrE	C18 H30 O3	316.203	5.513	317.211	Invalid mass	No results	No match	Lipids and lipid-like molecules	Fatty Acyls	Lineolic acids and derivatives	Lineolic acids and derivatives	1.56742	0.648395	4.19605e-05	0.857488	1.04274	up	8.31513e+06	1.14625e+07	7.64099e+06	9.28758e+06	6.35885e+06	1.18537e+07	1.05427e+07	1.32335e+07	1.12778e+07	1.12801e+07	1.43993e+07	9.18973e+06	1.46707e+07	1.34546e+07	5.15565e+06	5.51028e+06	8.76726e+06	1.00829e+07	1.42086e+07	1.02782e+07	1.464e+07	1.41616e+07	8.88164e+06	3.90553e+06	9.56081e+06	7.58061e+06	6.59328e+06	7.80982e+06	4.62493e+06	4.10825e+06	3.6238e+06
Com_14052_pos	N-(5-Aminopentyl)acetamide	C7 H16 N2 O	144.126	1.405	145.133	No results	No results	Full match					0.446822	-1.16223	4.43697e-05	0.900966	1.16192	down	1.88846e+06	2.09324e+06	2.43911e+06	3.51448e+06	1.31935e+06	3.09702e+06	3.48343e+06	2.70101e+06	2.43635e+06	2.00026e+06	2.6693e+06	3.67566e+06	1.38785e+06	3.24124e+06	3.7845e+06	2.56483e+06	2.29369e+06	2.36716e+06	1.8749e+06	2.73067e+06	3.31351e+06	3.03923e+06	2.58951e+06	4.09965e+06	3.70287e+06	4.69618e+06	8.29595e+06	4.68237e+06	2.18892e+06	3.63776e+06	6.90448e+06
Com_3235_pos	Malvidin	C17 H14 O7	330.073	7.046	331.081	Full match	No results	No results	Phenylpropanoids and polyketides	Flavonoids	O-methylated flavonoids	3'-O-methylated flavonoids	0.478312	-1.06398	4.78375e-05	0.838164	1.1441	down	1.02592e+07	5.25802e+06	1.51562e+07	7.64483e+06	1.03688e+07	5.9382e+07	3.18528e+07	5.6185e+06	3.48186e+07	1.46437e+07	3.39358e+07	6.63295e+07	2.53695e+07	1.6804e+07	4.94258e+07	3.07235e+07	1.10085e+08	8.52417e+07	1.13253e+07	7.31245e+07	2.38904e+07	3.36966e+07	4.81793e+07	7.86048e+07	7.32417e+07	8.94007e+07	1.0835e+08	2.71994e+07	4.56355e+07	3.65852e+07	1.17333e+08
Com_2506_pos	Phylloquinone	C31 H46 O2	450.349	7.498	451.356	No results	No results	Full match	Lipids and lipid-like molecules	Prenol lipids	Quinone and hydroquinone lipids	Vitamin K compounds	1.58531	0.664767	5.30525e-05	0.913043	1.15369	up	1.22283e+08	1.38091e+08	1.25105e+08	9.7139e+07	1.318e+08	9.71513e+07	1.08008e+08	3.94966e+07	9.22421e+07	8.97921e+07	9.46265e+07	1.26751e+08	9.98168e+07	1.05407e+08	8.1405e+07	9.36384e+07	1.14081e+08	1.06039e+08	2.33264e+07	1.11937e+08	9.39387e+07	1.01868e+08	8.47141e+07	6.08745e+07	6.78351e+07	6.14175e+07	6.68286e+07	7.25579e+07	6.36589e+07	6.40582e+07	6.44107e+07
Com_37539_pos	UMP	C9 H13 N2 O9 P	324.035	10.914	325.042	No results	No results	Full match	Nucleosides, nucleotides, and analogues	Pyrimidine nucleotides	Pyrimidine ribonucleotides	Pyrimidine ribonucleoside monophosphates	0.539118	-0.891328	5.77376e-05	0.809179	1.0521	down	172744	162543	272940	184611	542301	129337	894359	116587	633034	794520	117271	679816	100713	183571	108068	780653	1.0148e+06	970734	700970	133423	780496	125567	977414	787627	477688	659924	691377	939088	845540	999447	934256
Com_27772_pos	Nervonic acid	C24 H46 O2	366.349	8.299	367.356	Full match	No results	Full match	Lipids and lipid-like molecules	Fatty Acyls	Fatty acids and conjugates	Very long-chain fatty acids	1.92847	0.947459	6.57732e-05	0.975845	1.388	up	2.46134e+06	3.08194e+06	2.45789e+06	993271	1.46543e+06	652205	714902	807828	714713	631548	590097	689408	576949	612549	869928	933412	610179	624307	744373	603920	681813	571997	789348	549404	515893	508586	588439	617701	478883	563061	501224
Com_3156_pos	2-Acetylpyridine	C7 H7 N O	121.053	5.616	122.06	Full match	No results	No results	Organic oxygen compounds	Organooxygen compounds	Carbonyl compounds	Aryl alkyl ketones	3.79475	1.924	7.10583e-05	0.73913	1.05274	up	7.87464e+06	8.10834e+06	7.14141e+06	1.1209e+07	2.68525e+07	1.73746e+07	5.07098e+07	3.55706e+07	6.79936e+07	9.56017e+07	4.33805e+07	1.05001e+07	3.25733e+07	1.15387e+08	9.2343e+06	9.8155e+06	7.63629e+06	8.20289e+07	5.55356e+07	5.22065e+07	6.43641e+07	6.82755e+07	1.9155e+07	9.40163e+06	9.03956e+06	8.22627e+06	9.56971e+06	1.1133e+07	9.65219e+06	1.16107e+07	1.04103e+07
Com_18625_pos	2-(2-oxo-2-{[2-(2-oxo-1-imidazolidinyl)ethyl]amino}ethoxy)acetic acid	C9 H15 N3 O5	245.101	1.375	246.108	Full match	No results	No results					0.579237	-0.787775	7.34104e-05	0.84058	1.03404	down	1.88766e+06	1.63704e+06	2.56123e+06	2.04224e+06	8.24916e+06	1.0032e+06	868044	212043	534021	185413	572657	1.0824e+06	553341	441816	658506	1.09499e+06	624547	2.56471e+06	216952	1.35602e+06	618061	485895	885648	2.3113e+06	2.19507e+06	1.86003e+06	2.00337e+06	1.865e+06	2.87816e+06	2.46147e+06	2.23688e+06
Com_5066_pos	Thiamine	C12 H16 N4 O S	264.104	1.273	265.111	Full match	Full match	No results	Organoheterocyclic compounds	Diazines	Pyrimidines and pyrimidine derivatives	Thiamines	0.275667	-1.859	9.55217e-05	0.855072	1.02751	down	2.13042e+06	2.59802e+06	610574	435391	6.53587e+06	1.42017e+06	995686	5.4782e+06	782577	845761	3.45774e+06	2.08141e+06	1.88687e+06	448016	2.57558e+07	2.93756e+06	2.81129e+06	291158	1.62577e+06	354328	1.82972e+06	1.98504e+06	5.23972e+06	5.93071e+06	4.88936e+06	5.35203e+06	1.12392e+07	5.88369e+06	812790	2.7696e+06	3.48016e+06
Com_23957_pos	2-deoxyglucose-6-phosphate	C6 H13 O8 P	244.035	1.391	245.042	No results	No results	Full match	Organic acids and derivatives	Organic phosphoric acids and derivatives	Phosphate esters	Monoalkyl phosphates	0.35308	-1.50193	0.000116176	0.855072	1.01894	down	813152	862638	598810	690782	383219	650602	601530	215893	284459	117387	473983	661177	234437	315508	774426	205122	391719	409033	334451	310092	440674	407659	589677	1.42594e+06	1.39626e+06	1.06691e+06	1.90721e+06	289450	986104	380598	289559
Com_10296_pos	Nicotinuric Acid	C8 H8 N2 O3	180.054	1.365	219.017	No results	No results	Full match	Organic acids and derivatives	Carboxylic acids and derivatives	Amino acids, peptides, and analogues	N-acyl-alpha amino acids	0.386054	-1.37313	0.000140718	0.86715	1.12261	down	6.28621e+06	7.17769e+06	4.00697e+06	9.08725e+06	1.3525e+07	7.30698e+06	7.26325e+06	6.18313e+06	6.91983e+06	5.28929e+06	1.66695e+07	1.00226e+07	8.66873e+06	5.33716e+06	4.60688e+06	4.06043e+06	4.91047e+06	5.379e+06	3.79044e+06	5.51733e+06	1.24113e+07	1.29317e+07	5.78345e+06	2.34429e+07	3.10738e+07	1.88112e+07	3.25345e+07	1.33885e+07	2.17807e+07	1.71207e+07	1.96802e+07
Com_27754_pos	5'-Adenylic acid	C10 H14 N5 O7 P	347.063	4.612	330.059	No results	No results	Full match	Nucleosides, nucleotides, and analogues	Purine nucleotides	Purine ribonucleotides	Purine ribonucleoside monophosphates	0.446774	-1.16238	0.000161072	0.838164	1.10493	down	2.70192e+06	434622	3.9802e+06	1.19751e+06	457910	164085	171772	143196	142568	142546	150343	158614	145687	131865	266676	2.75202e+06	194315	158106	124902	128022	132694	134655	147073	1.1248e+06	1.82562e+06	1.27032e+06	1.75337e+06	508807	2.69813e+06	3.65272e+06	822771
Com_19094_pos	4-(4-methoxyphenyl)-6-pyridin-4-yl-1,3,5-triazin-2(3H)-one	C15 H12 N4 O2	318.055	1.377	319.063	Invalid mass	No results	No results					0.504175	-0.988005	0.000176426	0.828502	1.00987	down	9.43026e+06	629062	9.92297e+06	5.4867e+06	317095	709831	868109	367440	282839	582894	296741	593163	596549	860844	240826	1.38516e+06	630552	1.54975e+06	254714	755973	233014	249531	1.0257e+06	629690	1.49297e+06	928596	2.40679e+06	5.18168e+06	4.14024e+06	7.8657e+06	5.27958e+06
Com_303_pos	Milbemectin A4	C32 H46 O7	542.323	6.71	543.33	Full match	No results	No results	Phenylpropanoids and polyketides	Macrolides and analogues	Milbemycins	Milbemycins	1.60105	0.679014	0.000178004	0.891304	1.00947	up	1.4742e+08	1.68693e+08	1.5528e+08	1.57205e+08	6.8493e+08	1.44625e+08	1.46671e+08	1.62556e+08	1.3452e+08	1.29595e+08	1.47385e+08	1.1865e+08	1.51292e+08	1.51069e+08	8.89393e+07	9.02568e+07	1.06464e+08	1.49198e+08	1.45605e+08	1.03671e+08	1.46612e+08	1.40389e+08	1.05852e+08	1.18606e+08	1.16325e+08	1.03427e+08	1.11494e+08	1.04709e+08	8.39432e+07	7.39332e+07	9.00636e+07
Com_25962_pos	2-(cyclopropylcarbonyl)-3-(4-fluoroanilino)acrylonitrile	C13 H11 F N2 O	268.037	5.353	269.044	Invalid mass	No results	No results					0.554585	-0.850518	0.000182851	0.81401	1.04654	down	2.98716e+06	2.72492e+06	2.40682e+06	2.98795e+06	2.3542e+06	722270	703053	618129	656810	617389	704309	708067	626829	662895	596584	730096	696064	780580	565690	690397	739307	681966	650138	2.18039e+06	2.08018e+06	2.08578e+06	1.18204e+06	1.43658e+06	1.66333e+06	1.0475e+06	935366
Com_15829_pos	Erucic acid	C22 H42 O2	338.319	8.148	377.283	No results	No results	Full match	Lipids and lipid-like molecules	Fatty Acyls	Fatty acids and conjugates	Very long-chain fatty acids	0.434616	-1.20219	0.000203145	0.929952	1.16089	down	1.74377e+06	1.88131e+06	1.14763e+06	1.7143e+06	4.04941e+06	2.47487e+06	2.54197e+06	3.09721e+06	2.46603e+06	2.13173e+06	2.36506e+06	2.13619e+06	2.43668e+06	2.50243e+06	1.26815e+06	1.80344e+06	2.53008e+06	2.59901e+06	2.57334e+06	1.86709e+06	2.92107e+06	2.59833e+06	2.05928e+06	4.16035e+06	2.7227e+06	3.36056e+06	6.1147e+06	3.96348e+06	3.2318e+06	3.3175e+06	3.04912e+06
Com_20732_pos	3-(benzylthio)-5-[4-(tert-butyl)phenyl]-4-methyl-4H-1,2,4-triazole	C20 H23 N3 S	337.163	4.736	355.197	Invalid mass	No results	No results					0.570177	-0.810519	0.000244381	0.871981	1.01193	down	3.23927e+06	2.52329e+06	2.27723e+06	2.37287e+06	3.39993e+06	1.45023e+06	1.57001e+06	1.43417e+06	1.36859e+06	1.44658e+06	1.71707e+06	1.48801e+06	1.56633e+06	1.68313e+06	1.6645e+06	1.59618e+06	1.41119e+06	2.10359e+06	1.47779e+06	1.29243e+06	1.85216e+06	1.86641e+06	1.77049e+06	869464	3.31775e+06	2.80218e+06	2.71991e+06	2.45935e+06	2.62807e+06	3.0171e+06	2.45075e+06
Com_32797_pos	Dinophysistoxin-2	C44 H68 O13	804.462	6.537	805.47	Full match	No results	No results	Organic oxygen compounds	Organooxygen compounds	Ethers	Ketals	0.563986	-0.826268	0.00024478	0.896135	1.0801	down	683238	907393	742664	739662	723240	643458	712117	623065	623350	552697	630005	612185	601127	635814	531873	538360	592364	622463	679582	593622	710649	622983	606590	2.36419e+06	1.57918e+06	741313	1.1247e+06	1.09015e+06	868489	790005	568694
Com_3738_pos	4-(methylthio)-6-phenyl-2-(3-pyridyl)pyrimidine-5-carbonitrile	C17 H12 N4 S	304.076	1.353	305.084	Invalid mass	No results	No results					0.532366	-0.90951	0.000303359	0.818841	1.01708	down	1.06709e+08	3.87722e+07	9.79219e+07	5.0827e+07	1.1363e+07	4.061e+07	1.69617e+07	1.75904e+07	1.30089e+07	1.07482e+07	8.01184e+06	1.55187e+07	4.66138e+06	1.54956e+07	1.15189e+07	4.12329e+07	1.3125e+07	2.97147e+07	2.95612e+06	1.65276e+07	9.96544e+06	9.88461e+06	2.04315e+07	2.49934e+07	2.75525e+07	2.8202e+07	4.73017e+07	6.20202e+07	7.08818e+07	1.47843e+08	6.09098e+07
Com_8501_pos	Coniferin	C16 H22 O8	364.114	5.165	365.121	Invalid mass	No results	No results	Organic oxygen compounds	Organooxygen compounds	Carbohydrates and carbohydrate conjugates	Phenolic glycosides	1.6302	0.705048	0.000305887	0.838164	1.00018	up	2.59888e+07	2.7293e+07	2.43384e+07	3.03332e+07	6.85578e+06	2.61019e+07	2.26175e+07	1.71762e+07	2.54012e+07	3.02917e+07	2.98934e+07	2.60656e+07	2.1196e+07	2.24444e+07	3.20408e+07	2.44182e+07	2.75579e+07	2.85439e+07	2.42976e+07	2.57488e+07	3.11273e+07	2.62624e+07	2.08953e+07	2.37247e+07	1.00007e+07	8.48268e+06	1.32062e+07	1.4653e+07	5.62829e+06	1.38792e+07	9.81474e+06
Com_28449_pos	Pantethine	C22 H42 N4 O8 S2	554.243	8.24	555.25	No results	No results	Full match	Organic acids and derivatives	Carboxylic acids and derivatives	Amino acids, peptides, and analogues	Beta amino acids and derivatives	0.51839	-0.94789	0.000312388	0.845411	1.05996	down	600099	671373	666725	529532	565085	552861	624094	705216	623929	550745	553528	598629	525050	484437	807346	826731	532672	545006	649821	497261	595208	499341	689083	524973	785128	513385	596092	670021	1.8322e+06	906699	1.25472e+06
Com_454_pos	3-Acetyl-11-keto-β-boswellic acid	C32 H48 O5	512.348	7.525	513.355	Invalid mass	No results	No results	Lipids and lipid-like molecules	Prenol lipids	Triterpenoids	Triterpenoids	2.53291	1.34079	0.000368259	0.985507	1.05419	up	2.46003e+08	2.3406e+08	2.23501e+08	2.65912e+08	3.86422e+08	4.07717e+08	6.29921e+08	5.51159e+08	4.40411e+08	5.57476e+08	4.88257e+08	4.10948e+08	5.23119e+08	5.15096e+08	3.61775e+08	3.78185e+08	3.45896e+08	3.95076e+08	4.75571e+08	4.08396e+08	4.75698e+08	4.17011e+08	3.97706e+08	1.93092e+08	1.64343e+08	1.85365e+08	1.24349e+08	1.37792e+08	1.75104e+08	2.3237e+08	2.67086e+08
Com_21409_pos	6ß-Hydroxytestosterone	C19 H28 O3	304.203	8.496	609.413	Full match	No results	Full match					1.74767	0.805429	0.000541309	0.927536	1.00205	up	5.38378e+06	5.87685e+06	5.69504e+06	4.86621e+06	4.75236e+06	3.60846e+06	3.88139e+06	6.14149e+06	5.78683e+06	5.15675e+06	5.52667e+06	4.69871e+06	4.42033e+06	3.34745e+06	1.23167e+06	3.48296e+06	4.54298e+06	4.20457e+06	5.19048e+06	4.42123e+06	4.20116e+06	4.63249e+06	3.76388e+06	4.02649e+06	552875	3.51014e+06	3.75521e+06	3.61521e+06	2.47848e+06	3.14302e+06	2.46342e+06
Com_1941_pos	α-Aspartylphenylalanine	C13 H16 N2 O5	280.109	5.607	281.117	Invalid mass	No results	No results	Organic acids and derivatives	Carboxylic acids and derivatives	Amino acids, peptides, and analogues	Peptides	0.607052	-0.720109	0.00152082	0.758454	1.09092	down	3.20433e+07	3.24629e+07	1.79314e+07	2.49234e+07	2.74903e+07	1.20402e+07	8.94817e+07	1.34005e+08	8.38797e+07	1.08558e+08	7.80997e+07	4.93386e+07	1.26195e+08	4.65606e+07	9.21751e+07	1.32086e+08	5.46163e+07	7.27766e+07	8.80672e+07	4.92228e+07	1.18552e+08	6.91264e+07	5.90005e+07	1.0004e+08	8.4934e+07	9.48439e+07	1.25118e+08	8.15839e+07	4.68995e+07	4.95042e+07	8.41098e+07
Com_12078_pos	5,6,7-trihydroxy-2-(4-methoxyphenyl)-4H-chromen-4-one	C16 H12 O6	300.063	7.874	301.07	Full match	No results	No results					0.473053	-1.07993	0.00445948	0.724638	1.06768	down	671663	770806	750693	1.84207e+06	1.34165e+06	9.95799e+06	3.79638e+06	2.20019e+06	4.67558e+06	6.29823e+06	8.88106e+06	4.06833e+06	6.07125e+06	7.81525e+06	2.52272e+06	4.22858e+06	3.14524e+06	6.05338e+06	5.77888e+06	4.44837e+06	5.01444e+06	4.80886e+06	2.95388e+06	3.03093e+06	2.2183e+06	3.25809e+06	9.22853e+06	1.83607e+07	9.21165e+06	2.33146e+07	2.47653e+07
Com_8459_pos	DL-Tryptophan	C11 H12 N2 O2	226.074	5.916	227.081	Invalid mass	No results	No results	Organoheterocyclic compounds	Indoles and derivatives	Indolyl carboxylic acids and derivatives	Indolyl carboxylic acids and derivatives	2.61072	1.38445	0.00534325	0.763285	1.03287	up	4.80311e+07	1.70601e+07	3.5968e+07	3.76944e+07	2.22234e+07	2.17203e+07	2.31649e+07	7.72974e+06	2.25851e+06	8.28423e+06	5.34934e+06	2.56483e+07	1.29564e+07	1.32338e+06	8.31947e+06	1.0377e+07	4.95874e+06	2.3369e+07	1.34891e+06	1.01514e+07	2.55187e+07	4.15659e+06	1.62578e+07	5.65935e+06	4.62471e+06	4.33447e+06	7.41273e+06	2.59696e+06	2.26639e+07	3.50421e+06	1.22359e+06
Com_13341_pos	Ergocalciferol	C28 H44 O	378.328	7.253	379.335	Invalid mass	No results	No results	Lipids and lipid-like molecules	Steroids and steroid derivatives	Vitamin D and derivatives	Vitamin D and derivatives	2.5982	1.37751	0.0101669	0.608696	1.13648	up	1.77515e+07	1.40639e+07	1.17867e+07	6.24448e+06	6.47291e+06	2.26949e+06	1.49467e+06	4.14351e+06	3.64781e+06	3.16915e+06	1.67125e+06	1.48382e+06	1.64604e+06	1.44259e+06	1.89947e+07	1.43166e+07	3.34784e+06	1.44437e+06	3.26075e+06	1.75595e+06	1.64655e+06	1.50887e+06	9.03673e+06	2.52231e+06	1.96748e+06	2.1333e+06	1.79761e+06	2.43966e+06	1.63056e+06	2.40488e+06	2.3436e+06
Com_15600_pos	Mirtazapine-d3	C17 H16 [2]H3 N3	268.178	5.549	269.186	Invalid mass	No results	No results					2.58748	1.37155	0.0116878	0.698068	1.02473	up	6.48142e+06	6.84996e+06	6.82006e+06	5.60749e+06	1.20195e+07	961275	1.70883e+06	1.74161e+06	1.20056e+06	960750	1.02403e+06	1.74765e+06	1.80668e+06	2.8971e+06	469986	402598	436658	2.38299e+06	1.84292e+06	595786	1.67884e+06	1.94835e+06	814854	906924	797851	597763	949460	709265	1.45566e+06	673779	1.17604e+06
Com_11070_pos	SM 34:2;3O	C39 H77 N2 O7 P	716.534	10.485	717.541	No results	Invalid mass	No results					2.47613	1.30809	0.0203953	0.671498	1.00957	up	2.07656e+07	1.26058e+07	2.82023e+07	1.37373e+07	1.12094e+07	4.84002e+06	1.65793e+06	4.98725e+06	2.24975e+06	4.91859e+06	3.2693e+06	2.45602e+06	3.65651e+06	4.70136e+06	1.79581e+06	2.74399e+06	2.61709e+06	2.96477e+06	1.9583e+06	1.90605e+06	1.22486e+06	1.70121e+06	603742	1.86677e+06	2.3737e+06	4.16016e+06	4.25714e+06	1.53923e+06	531910	2.04853e+06	854650
[truncated: 9 more columns]
