# Supplementary material for: Seasonal Variation of Gut Microbial Composition and Metabolism in Tibetan antelopes in Hoh Xil National Nature Reserve
Source: Animals (Basel). 2023 Nov 18;13(22):3569. doi: 10.3390/ani13223569 (PMC10668778; doi:10.3390/ani13223569)
Supplement: Supplementary file 1 [file animals-13-03569-s001.zip › Table S6. 62 differential metabolic pathways.xls]

MapID	MapTitle	Pvalue	x	y	n	N	EnrichDirect	MetaIDs	kegg_cpd_id
map00240	Pyrimidine metabolism	0.00123301705021494	14	15	121	244	Over	Deoxycytidine; Cytidine-5'-monophosphate; 5-Methylcytosine; Thymine; Pseudouridine; dCDP; dUMP; Uracil; UDP; Cytosine; 2-Deoxyuridine; UMP; Uridine; Thymidine	cpd:C00881,cpd:C00055,cpd:C02376,cpd:C00178,cpd:C02067,cpd:C00705,cpd:C00365,cpd:C00106,cpd:C00015,cpd:C00380,cpd:C00526,cpd:C00105,cpd:C00299,cpd:C00214
map00860	Porphyrin and chlorophyll metabolism	0.006740974250158	7	7	121	244	Over	Stercobilin; L-Threonine; Bilirubin; 5,6-Dimethylbenzimidazole; L-Glutamic acid; Porphobilinogen; Biliverdin	cpd:C05793,cpd:C00188,cpd:C00486,cpd:C03114,cpd:C00025,cpd:C00931,cpd:C00500
map00310	Lysine degradation	0.0287436354795718	5	5	121	244	Over	L-Saccharopine; 5-Aminopentanoate; acetoacetate; N6-Acetyl-L-lysine; Pipecolic acid	cpd:C00449,cpd:C00431,cpd:C00164,cpd:C02727,cpd:C00408
map01100	Metabolic pathways	0.0342488906803102	91	167	121	244	Over	N-Acetylornithine; Calcitriol; Bisphenol A; Cytidine-5'-monophosphate; 3-Methoxytyramine; Rutin; Homogentisic Acid; L-Malate; D-Saccharic acid; Xanthosine; Thymine; Ergocalciferol; 4-Hydroxybenzoic acid; 2'-Deoxyguanosine; O-Phospho-L-serine; Riboflavin; Serotonin; Ergosterol; L-Saccharopine; L-Threonine; Cholic acid; dCDP; dUMP; D-Erythrose 4-phosphate; Deoxyinosine; L-Isoleucine; Hypoxanthine; …	cpd:C00437,cpd:C01673,cpd:C13624,cpd:C00055,cpd:C05587,cpd:C05625,cpd:C00544,cpd:C00149,cpd:C00818,cpd:C01762,cpd:C00178,cpd:C05441,cpd:C00156,cpd:C00330,cpd:C01005,cpd:C00255,cpd:C00780,cpd:C01694,cpd:C00449,cpd:C00188,cpd:C00695,cpd:C00705,cpd:C00365,cpd:C00279,cpd:C05512,cpd:C00407,cpd:C00262,cpd:C00559,cpd:C00486,cpd:C00763,cpd:C01197;cpd:C01481,cpd:C00106,cpd:C01571,cpd:C00164,cpd:C02059,cpd…
map00053	Ascorbate and aldarate metabolism	0.0589613035478396	4	4	121	244	Over	D-Saccharic acid; alpha-Ketoglutaric acid; D-Glucarate; Inositol	cpd:C00818,cpd:C00026,cpd:C00818,cpd:C00137
map00520	Amino sugar and nucleotide sugar metabolism	0.0589613035478396	4	4	121	244	Over	D-Mannose 6-phosphate; N-Acetylneuraminic acid; D-Glucosamine; D-Glucosamine 6-phosphate	cpd:C00275,cpd:C00270,cpd:C00329,cpd:C00352
map00230	Purine metabolism	0.0945350837479178	14	20	121	244	Over	Xanthosine; 2'-Deoxyguanosine; Deoxyinosine; Hypoxanthine; Deoxyadenosine; dAMP; 5'-Adenylic acid; Guanosine; 2'-Deoxyadenosine; Guanine; Xanthine; Inosine; Deoxyguanosine; Adenosine 5'-monophosphate	cpd:C01762,cpd:C00330,cpd:C05512,cpd:C00262,cpd:C00559,cpd:C00360,cpd:C00020,cpd:C00387,cpd:C00559,cpd:C00242,cpd:C00385,cpd:C00294,cpd:C00330,cpd:C00020
map01200	Carbon metabolism	0.169833097733349	6	8	121	244	Over	L-Malate; O-Phospho-L-serine; D-Erythrose 4-phosphate; D-Fructose 6-phosphate; D-Gluconic acid; Gluconolactone	cpd:C00149,cpd:C01005,cpd:C00279,cpd:C00085,cpd:C00257,cpd:C00198
map00030	Pentose phosphate pathway	0.211073971620306	4	5	121	244	Over	D-Erythrose 4-phosphate; D-Gluconic acid; Gluconolactone; D-Ribose	cpd:C00279,cpd:C00257,cpd:C00198,cpd:C21057;cpd:C00121
map00220	Arginine biosynthesis	0.211073971620306	4	5	121	244	Over	N-Acetylornithine; alpha-Ketoglutaric acid; L-Glutamic acid; Citrulline	cpd:C00437,cpd:C00026,cpd:C00025,cpd:C00327
map00040	Pentose and glucuronate interconversions	0.244889698441611	2	2	121	244	Over	alpha-Ketoglutaric acid; Xylitol	cpd:C00026,cpd:C00379
map00232	Caffeine metabolism	0.244889698441611	2	2	121	244	Over	Xanthosine; Xanthine	cpd:C01762,cpd:C00385
map00471	D-Glutamine and D-glutamate metabolism	0.244889698441611	2	2	121	244	Over	alpha-Ketoglutaric acid; L-Glutamic acid	cpd:C00026,cpd:C00025
map00730	Thiamine metabolism	0.244889698441611	2	2	121	244	Over	L-Tyrosine; Thiamine	cpd:C00082,cpd:C00378
map04068	FoxO signaling pathway	0.244889698441611	2	2	121	244	Over	5'-Adenylic acid; Adenosine 5'-monophosphate	cpd:C00020,cpd:C00020
map04150	mTOR signaling pathway	0.244889698441611	2	2	121	244	Over	5'-Adenylic acid; Adenosine 5'-monophosphate	cpd:C00020,cpd:C00020
map04151	PI3K-Akt signaling pathway	0.244889698441611	2	2	121	244	Over	5'-Adenylic acid; Adenosine 5'-monophosphate	cpd:C00020,cpd:C00020
map04740	Olfactory transduction	0.244889698441611	2	2	121	244	Over	5'-Adenylic acid; Adenosine 5'-monophosphate	cpd:C00020,cpd:C00020
map04931	Insulin resistance	0.244889698441611	2	2	121	244	Over	D-Fructose 6-phosphate; D-Glucosamine 6-phosphate	cpd:C00085,cpd:C00352
map00280	Valine, leucine and isoleucine degradation	0.367809026176938	3	4	121	244	Over	L-Isoleucine; acetoacetate; 3-Methyl-2-oxobutanoic acid	cpd:C00407,cpd:C00164,cpd:C00141
map00630	Glyoxylate and dicarboxylate metabolism	0.367809026176938	3	4	121	244	Over	L-Malate; alpha-Ketoglutaric acid; L-Glutamic acid	cpd:C00149,cpd:C00026,cpd:C00025
map00740	Riboflavin metabolism	0.367809026176938	3	4	121	244	Over	Riboflavin; Riboflavin-5-phosphate; 5,6-Dimethylbenzimidazole	cpd:C00255,cpd:C00061,cpd:C03114
map04152	AMPK signaling pathway	0.367809026176938	3	4	121	244	Over	D-Fructose 6-phosphate; 5'-Adenylic acid; Adenosine 5'-monophosphate	cpd:C00085,cpd:C00020,cpd:C00020
map04211	Longevity regulating pathway	0.367809026176938	3	4	121	244	Over	5'-Adenylic acid; Resveratrol; Adenosine 5'-monophosphate	cpd:C00020,cpd:C03582,cpd:C00020
map04216	Ferroptosis	0.367809026176938	3	4	121	244	Over	gamma-Glutamylcysteine; Adrenic acid; Arachidonic acid	cpd:C00669,cpd:C16527,cpd:C00219
map00130	Ubiquinone and other terpenoid-quinone biosynthesis	0.444408542758051	4	6	121	244	Over	Homogentisic Acid; 4-Hydroxybenzoic acid; Phylloquinone; L-Tyrosine	cpd:C00544,cpd:C00156,cpd:C02059,cpd:C00082
map04742	Taste transduction	0.444408542758051	4	6	121	244	Over	D-Phenylalanine; Serotonin; 5'-Adenylic acid; Adenosine 5'-monophosphate	cpd:C02265,cpd:C00780,cpd:C00020,cpd:C00020
map00051	Fructose and mannose metabolism	0.495901639344262	1	1	121	244	Over	D-Mannose 6-phosphate	cpd:C00275
map00072	Synthesis and degradation of ketone bodies	0.495901639344262	1	1	121	244	Over	acetoacetate	cpd:C00164
map00524	Neomycin, kanamycin and gentamicin biosynthesis	0.495901639344262	1	1	121	244	Over	L-Glutamic acid	cpd:C00025
map00562	Inositol phosphate metabolism	0.495901639344262	1	1	121	244	Over	Inositol	cpd:C00137
map00591	Linoleic acid metabolism	0.495901639344262	1	1	121	244	Over	Arachidonic acid	cpd:C00219
map00600	Sphingolipid metabolism	0.495901639344262	1	1	121	244	Over	Psychosine	cpd:C01747
map00640	Propanoate metabolism	0.495901639344262	1	1	121	244	Over	acetoacetate	cpd:C00164
map00790	Folate biosynthesis	0.495901639344262	1	1	121	244	Over	4-Hydroxybenzoic acid	cpd:C00156
map00910	Nitrogen metabolism	0.495901639344262	1	1	121	244	Over	L-Glutamic acid	cpd:C00025
map04070	Phosphatidylinositol signaling system	0.495901639344262	1	1	121	244	Over	Inositol	cpd:C00137
map04142	Lysosome	0.495901639344262	1	1	121	244	Over	D-Mannose 6-phosphate	cpd:C00275
map04217	Necroptosis	0.495901639344262	1	1	121	244	Over	Arachidonic acid	cpd:C00219
map04540	Gap junction	0.495901639344262	1	1	121	244	Over	Serotonin	cpd:C00780
map04666	Fc gamma R-mediated phagocytosis	0.495901639344262	1	1	121	244	Over	Arachidonic acid	cpd:C00219
map04730	Long-term depression	0.495901639344262	1	1	121	244	Over	Arachidonic acid	cpd:C00219
map04912	GnRH signaling pathway	0.495901639344262	1	1	121	244	Over	Arachidonic acid	cpd:C00219
map04922	Glucagon signaling pathway	0.495901639344262	1	1	121	244	Over	D-Fructose 6-phosphate	cpd:C00085
map04973	Carbohydrate digestion and absorption	0.495901639344262	1	1	121	244	Over	Maltotriose	cpd:C01835
map05152	Tuberculosis	0.495901639344262	1	1	121	244	Over	Calcitriol	cpd:C01673
map05204	Chemical carcinogenesis	0.495901639344262	1	1	121	244	Over	NNK	cpd:C16453
map01040	Biosynthesis of unsaturated fatty acids	0.518969690917202	7	11	121	244	Over	Erucic acid; Nervonic acid; Stearic acid; Arachidic acid; Eicosapentaenoic acid; Adrenic acid; Arachidonic acid	cpd:C08316,cpd:C08323,cpd:C01530,cpd:C06425,cpd:C06428,cpd:C16527,cpd:C00219
map04977	Vitamin digestion and absorption	0.518969690917202	7	11	121	244	Over	Riboflavin; Phylloquinone; Riboflavin-5-phosphate; Pyridoxamine 5-phosphate; Pantothenic acid; Thiamine; Biotin	cpd:C00255,cpd:C02059,cpd:C00061,cpd:C00647,cpd:C00864,cpd:C00378,cpd:C00120
map00400	Phenylalanine, tyrosine and tryptophan biosynthesis	0.537679565594893	6	10	121	244	Over	Quinic acid; D-Erythrose 4-phosphate; L-Tyrosine; 5-Dehydroquinic acid; 3-Hydroxybenzoic acid; L-Phenylalanine	cpd:C00296,cpd:C00279,cpd:C00082,cpd:C00944,cpd:C00587,cpd:C00079
map00970	Aminoacyl-tRNA biosynthesis	0.537679565594893	6	10	121	244	Over	O-Phospho-L-serine; L-Threonine; L-Isoleucine; L-Tyrosine; L-Glutamic acid; L-Phenylalanine	cpd:C01005,cpd:C00188,cpd:C00407,cpd:C00082,cpd:C00025,cpd:C00079
map00052	Galactose metabolism	0.62037037037037	2	3	121	244	Over	D-Fructose 6-phosphate; Inositol	cpd:C00085,cpd:C00137
map00500	Starch and sucrose metabolism	0.62037037037037	2	3	121	244	Over	D-Fructose 6-phosphate; Trehalose 6-phosphate	cpd:C00085,cpd:C00689
map04723	Retrograde endocannabinoid signaling	0.62037037037037	2	3	121	244	Over	Trehalose 6-phosphate; Arachidonic acid	cpd:C00689,cpd:C00219
map00290	Valine, leucine and isoleucine biosynthesis	0.682329286409508	3	5	121	244	Over	L-Threonine; L-Isoleucine; 3-Methyl-2-oxobutanoic acid	cpd:C00188,cpd:C00407,cpd:C00141
map00480	Glutathione metabolism	0.682329286409508	3	5	121	244	Over	L-Pyroglutamic acid; gamma-Glutamylcysteine; L-Glutamic acid	cpd:C01879,cpd:C00669,cpd:C00025
map00650	Butanoate metabolism	0.682329286409508	3	5	121	244	Over	alpha-Ketoglutaric acid; acetoacetate; L-Glutamic acid	cpd:C00026,cpd:C00164,cpd:C00025
map01523	Antifolate resistance	0.682329286409508	3	5	121	244	Over	dUMP; 5'-Adenylic acid; Adenosine 5'-monophosphate	cpd:C00365,cpd:C00020,cpd:C00020
map04978	Mineral absorption	0.720875105213375	4	7	121	244	Over	Calcitriol; L-Threonine; L-Isoleucine; L-Phenylalanine	cpd:C01673,cpd:C00188,cpd:C00407,cpd:C00079
map02010	ABC transporters	0.769865497266477	9	16	121	244	Over	Maltotriose; L-Threonine; L-Isoleucine; Thiamine; Biotin; Inositol; Xylitol; D-Ribose; L-Phenylalanine	cpd:C01835,cpd:C00188,cpd:C00407,cpd:C00378,cpd:C00120,cpd:C00137,cpd:C00379,cpd:C21057;cpd:C00121,cpd:C00079
map01230	Biosynthesis of amino acids	0.970319235969146	10	19	121	244	Over	N-Acetylornithine; O-Phospho-L-serine; L-Saccharopine; L-Threonine; D-Erythrose 4-phosphate; L-Isoleucine; 5-Dehydroquinic acid; 3-Methyl-2-oxobutanoic acid; Citrulline; L-Phenylalanine	cpd:C00437,cpd:C01005,cpd:C00449,cpd:C00188,cpd:C00279,cpd:C00407,cpd:C00944,cpd:C00141,cpd:C00327,cpd:C00079
map00350	Tyrosine metabolism	0.999999999999998	9	18	121	244	Over	3-Methoxytyramine; Homogentisic Acid; Rosmarinic acid; acetoacetate; L-Tyrosine; Hydroquinone; 3-Methoxy-4-hydroxyphenylacetate; Levodopa; Tyramine	cpd:C05587,cpd:C00544,cpd:C01850,cpd:C00164,cpd:C00082,cpd:C00530;cpd:C15603,cpd:C05582,cpd:C00355,cpd:C00483
