# Supplementary material for: Seasonal Variation of Gut Microbial Composition and Metabolism in Tibetan antelopes in Hoh Xil National Nature Reserve
Source: Animals (Basel). 2023 Nov 18;13(22):3569. doi: 10.3390/ani13223569 (PMC10668778; doi:10.3390/ani13223569)
Supplement: Supplementary file 1 [file animals-13-03569-s001.zip › Table S7. neg_ Integrated analysis of 16S rRNA and metabolomic.xls]

OTU	metabolite	corr	pvalue
Anaeroplasma	(2R)-2,3-Dihydroxypropanoic acid	-0.7578294549312001	9.63660277567285e-09
Clostridia_vadinBB60_group	(2R)-2,3-Dihydroxypropanoic acid	-0.8387401528467617	7.595291428044778e-12
Coprococcus	(2R)-2,3-Dihydroxypropanoic acid	-0.5799349735151947	7.070617258653195e-05
Flavonifractor	(2R)-2,3-Dihydroxypropanoic acid	-0.6819385707389399	9.13432780397666e-07
Intestinimonas	(2R)-2,3-Dihydroxypropanoic acid	-0.7318163767123171	5.440905044765852e-08
Izemoplasmatales	(2R)-2,3-Dihydroxypropanoic acid	-0.7948682367958486	5.44036788871834e-10
Lachnospira	(2R)-2,3-Dihydroxypropanoic acid	-0.6573191218650042	3.0312669432391836e-06
Lachnospiraceae_UCG-001	(2R)-2,3-Dihydroxypropanoic acid	0.7976086215574231	4.2979766807027554e-10
UCG-004	(2R)-2,3-Dihydroxypropanoic acid	-0.7322713671630149	5.287718525021342e-08
UCG-010	(2R)-2,3-Dihydroxypropanoic acid	-0.8541849460338582	1.234122331475407e-12
Anaeroplasma	(R)-3-Hydroxy myristic acid	-0.7700645554959791	3.955467092089825e-09
Clostridia_vadinBB60_group	(R)-3-Hydroxy myristic acid	-0.7730171161582875	3.164659935987036e-09
Coprococcus	(R)-3-Hydroxy myristic acid	-0.6386466459229427	7.01847779685207e-06
Flavonifractor	(R)-3-Hydroxy myristic acid	-0.7007928683962948	3.36360460271121e-07
Intestinimonas	(R)-3-Hydroxy myristic acid	-0.7126973145165113	1.71938456242181e-07
Izemoplasmatales	(R)-3-Hydroxy myristic acid	-0.7366760319063016	3.998515832996096e-08
Lachnospira	(R)-3-Hydroxy myristic acid	-0.7345887418247847	4.567825391369164e-08
Lachnospiraceae_UCG-001	(R)-3-Hydroxy myristic acid	0.8148945606603011	8.904064799605582e-11
UCG-004	(R)-3-Hydroxy myristic acid	-0.6352073669364311	8.142801602592131e-06
UCG-010	(R)-3-Hydroxy myristic acid	-0.7109633581720329	1.899846492720306e-07
Anaeroplasma	2'-Deoxyinosine	-0.6756752704299385	1.2527351628534223e-06
Clostridia_vadinBB60_group	2'-Deoxyinosine	-0.7481258607348862	1.8832686814028183e-08
Coprococcus	2'-Deoxyinosine	-0.4659611888476919	0.0021379630658628513
Flavonifractor	2'-Deoxyinosine	-0.5975090623857788	3.713320733583172e-05
Intestinimonas	2'-Deoxyinosine	-0.6989735607161675	3.7162675866612184e-07
Izemoplasmatales	2'-Deoxyinosine	-0.7115717106672271	1.8346218347138176e-07
Lachnospira	2'-Deoxyinosine	-0.5857983733170634	5.727120614414588e-05
Lachnospiraceae_UCG-001	2'-Deoxyinosine	0.7456983427412164	2.216519545835188e-08
UCG-004	2'-Deoxyinosine	-0.6552923258926283	3.3297424608428926e-06
UCG-010	2'-Deoxyinosine	-0.7760740107858655	2.503245333626068e-09
Anaeroplasma	2-Furoylglycine	0.8555563720114939	1.0397767859090748e-12
Clostridia_vadinBB60_group	2-Furoylglycine	0.8700219568191647	1.5213493846504053e-13
Coprococcus	2-Furoylglycine	0.6972007521823739	4.0925829661591356e-07
Flavonifractor	2-Furoylglycine	0.8182498597921902	6.436551801390734e-11
Intestinimonas	2-Furoylglycine	0.7277782398938979	6.993105822438086e-08
Izemoplasmatales	2-Furoylglycine	0.8147638680782341	9.016136061037122e-11
Lachnospira	2-Furoylglycine	0.7948796179322719	5.435084793555948e-10
Lachnospiraceae_UCG-001	2-Furoylglycine	-0.7608435532294192	7.7764004308124e-09
UCG-004	2-Furoylglycine	0.6913068284003622	5.612398243342787e-07
UCG-010	2-Furoylglycine	0.8029110702677973	2.6959116676504866e-10
Anaeroplasma	23-Nordeoxycholic acid	-0.7933357338861972	6.197334736745255e-10
Clostridia_vadinBB60_group	23-Nordeoxycholic acid	-0.8350187181815071	1.1439431453481801e-11
Coprococcus	23-Nordeoxycholic acid	-0.6452176197178041	5.256887970986808e-06
Flavonifractor	23-Nordeoxycholic acid	-0.7400509723768174	3.215696962349177e-08
Intestinimonas	23-Nordeoxycholic acid	-0.7543084519336175	1.2332480614518802e-08
Izemoplasmatales	23-Nordeoxycholic acid	-0.7793371877324992	1.941082792133738e-09
Lachnospira	23-Nordeoxycholic acid	-0.7295487952763645	6.267808296584583e-08
Lachnospiraceae_UCG-001	23-Nordeoxycholic acid	0.8295689073146841	2.0468914352313288e-11
UCG-004	23-Nordeoxycholic acid	-0.7339714709587547	4.7501049225399314e-08
UCG-010	23-Nordeoxycholic acid	-0.8142089249309347	9.506901764660836e-11
Anaeroplasma	5-Methyluridine	-0.6891154284084989	6.299822729665279e-07
Clostridia_vadinBB60_group	5-Methyluridine	-0.7609923247530567	7.693891071803847e-09
Coprococcus	5-Methyluridine	-0.5003283844882003	0.0008646677478469124
Flavonifractor	5-Methyluridine	-0.6111935205140832	2.1894197972424967e-05
Intestinimonas	5-Methyluridine	-0.7154484676308025	1.4653837880239035e-07
Izemoplasmatales	5-Methyluridine	-0.7185013880535692	1.224526026044434e-07
Lachnospira	5-Methyluridine	-0.5882650695264742	5.23484861969741e-05
Lachnospiraceae_UCG-001	5-Methyluridine	0.7384023435537529	3.578303184771992e-08
UCG-004	5-Methyluridine	-0.6774729026913106	1.145049375810607e-06
UCG-010	5-Methyluridine	-0.7924673332568251	6.668913817854344e-10
Anaeroplasma	Bilirubin	0.5377588311333061	0.00028788180152022885
Clostridia_vadinBB60_group	Bilirubin	0.5377511279631629	0.0002879508106920555
Coprococcus	Bilirubin	0.5131242586622035	0.0006021520175574893
Flavonifractor	Bilirubin	0.4322324098583705	0.004770132223404264
Intestinimonas	Bilirubin	0.4958938023218626	0.0009770068770730716
Izemoplasmatales	Bilirubin	0.5569623545684246	0.0001554970881749489
Lachnospira	Bilirubin	0.5587185488102729	0.00014670296792777959
Lachnospiraceae_UCG-001	Bilirubin	-0.6931884597947257	5.078235693126461e-07
UCG-004	Bilirubin	0.4679403324898717	0.002034430156327505
UCG-010	Bilirubin	0.4950937685417521	0.0009986016636377637
Anaeroplasma	DL-methionine sulfoxide	-0.7232951810505936	9.192970452430331e-08
Clostridia_vadinBB60_group	DL-methionine sulfoxide	-0.8088737035050083	1.5686169925668929e-10
Coprococcus	DL-methionine sulfoxide	-0.5581657440860242	0.00014942136825308984
Flavonifractor	DL-methionine sulfoxide	-0.6432472170953513	5.736894125219985e-06
Intestinimonas	DL-methionine sulfoxide	-0.7137892557912194	1.6140431786176695e-07
Izemoplasmatales	DL-methionine sulfoxide	-0.7507178525503551	1.5793410407972032e-08
Lachnospira	DL-methionine sulfoxide	-0.6158799938975537	1.816667836802094e-05
Lachnospiraceae_UCG-001	DL-methionine sulfoxide	0.7963254986784226	4.801605405773749e-10
UCG-004	DL-methionine sulfoxide	-0.7122499006522216	1.7643612388017645e-07
UCG-010	DL-methionine sulfoxide	-0.8460238376249499	3.3044391485573666e-12
Anaeroplasma	Deoxyguanosine	-0.7018494284250117	3.1732950573575426e-07
Clostridia_vadinBB60_group	Deoxyguanosine	-0.7779168848926109	2.1694460711644505e-09
Coprococcus	Deoxyguanosine	-0.5511624763228862	0.00018802945669479611
Flavonifractor	Deoxyguanosine	-0.6191073735480822	1.5947598712931393e-05
Intestinimonas	Deoxyguanosine	-0.7115579106793006	1.836078087962348e-07
Izemoplasmatales	Deoxyguanosine	-0.7395213209934788	3.328282395513008e-08
Lachnospira	Deoxyguanosine	-0.5920282088285685	4.557657051229479e-05
Lachnospiraceae_UCG-001	Deoxyguanosine	0.7763630477903877	2.4479002403716663e-09
UCG-004	Deoxyguanosine	-0.6918085913146922	5.465092057481492e-07
UCG-010	Deoxyguanosine	-0.8094950328690592	1.480947210785344e-10
Anaeroplasma	Hesperetin	-0.8068716176138001	1.885337579817319e-10
Clostridia_vadinBB60_group	Hesperetin	-0.8081379410892948	1.6787178999445732e-10
Coprococcus	Hesperetin	-0.6928318377512778	5.175711822945817e-07
Flavonifractor	Hesperetin	-0.6932984654758279	5.048512246251636e-07
Intestinimonas	Hesperetin	-0.7483912761623229	1.8498117370987218e-08
Izemoplasmatales	Hesperetin	-0.7922803285906265	6.774764218210919e-10
Lachnospira	Hesperetin	-0.7538604806358217	1.2721908983978634e-08
Lachnospiraceae_UCG-001	Hesperetin	0.8186479792531379	6.19069987872298e-11
UCG-004	Hesperetin	-0.6996535061258543	3.5806395971683417e-07
UCG-010	Hesperetin	-0.7598768126831157	8.332993607965267e-09
Anaeroplasma	L-Threonic acid	-0.7262953141056161	7.659810446029401e-08
Clostridia_vadinBB60_group	L-Threonic acid	-0.7825494462469977	1.5047960413159335e-09
Coprococcus	L-Threonic acid	-0.5533483119226968	0.00017510974552643627
Flavonifractor	L-Threonic acid	-0.6093191841542008	2.357138147593341e-05
Intestinimonas	L-Threonic acid	-0.7078747402619288	2.2654715730497245e-07
Izemoplasmatales	L-Threonic acid	-0.7621495978684244	7.079390191845365e-09
Lachnospira	L-Threonic acid	-0.6332822426839398	8.842050882097373e-06
Lachnospiraceae_UCG-001	L-Threonic acid	0.8026182486361211	2.767261295731135e-10
UCG-004	L-Threonic acid	-0.6821666739322748	9.028542267850412e-07
UCG-010	L-Threonic acid	-0.8055158864781902	2.1328125235912712e-10
Anaeroplasma	L-lysine	-0.8324366232221051	1.5109530896820092e-11
Clostridia_vadinBB60_group	L-lysine	-0.8874775517387435	1.0752573070138441e-14
Coprococcus	L-lysine	-0.6778770757325355	1.1220457736249766e-06
Flavonifractor	L-lysine	-0.7477098687117985	1.936842465133762e-08
Intestinimonas	L-lysine	-0.8064871188838765	1.9526427949221075e-10
Izemoplasmatales	L-lysine	-0.820082808032921	5.375768858591878e-11
Lachnospira	L-lysine	-0.7458815603928789	2.1895685252113204e-08
Lachnospiraceae_UCG-001	L-lysine	0.8947349139539597	3.1337714821363893e-15
UCG-004	L-lysine	-0.7715978976637915	3.524269817025389e-09
UCG-010	L-lysine	-0.8915507401240429	5.440681906939871e-15
Anaeroplasma	N-Acetyl-Asp-Glu	-0.6405697481466474	6.4537805448399624e-06
Clostridia_vadinBB60_group	N-Acetyl-Asp-Glu	-0.7129260238799047	1.6968063983101472e-07
Coprococcus	N-Acetyl-Asp-Glu	-0.4557432373642994	0.0027497665924620628
Flavonifractor	N-Acetyl-Asp-Glu	-0.5673353005952209	0.0001097259435782602
Intestinimonas	N-Acetyl-Asp-Glu	-0.6725069895300844	1.465574392700974e-06
Izemoplasmatales	N-Acetyl-Asp-Glu	-0.676531645950336	1.2003195472014586e-06
Lachnospira	N-Acetyl-Asp-Glu	-0.5424205569299565	0.0002487468015738238
Lachnospiraceae_UCG-001	N-Acetyl-Asp-Glu	0.7079475882642576	2.2561445946815447e-07
UCG-004	N-Acetyl-Asp-Glu	-0.6328974254856332	8.988264756794988e-06
UCG-010	N-Acetyl-Asp-Glu	-0.7495827207463877	1.7063325222038636e-08
Anaeroplasma	N2-Acetyl- L-lysine	-0.8433089733376843	4.528516536482405e-12
Clostridia_vadinBB60_group	N2-Acetyl- L-lysine	-0.8972570573666261	1.998949350414249e-15
Coprococcus	N2-Acetyl- L-lysine	-0.6925927136907546	5.242038597183371e-07
Flavonifractor	N2-Acetyl- L-lysine	-0.7528471111059699	1.364552593707706e-08
Intestinimonas	N2-Acetyl- L-lysine	-0.8209661119054801	4.925319862417279e-11
Izemoplasmatales	N2-Acetyl- L-lysine	-0.8198815780268472	5.48365496853871e-11
Lachnospira	N2-Acetyl- L-lysine	-0.7521636050494288	1.4303378709002659e-08
Lachnospiraceae_UCG-001	N2-Acetyl- L-lysine	0.8792353817768606	3.9529169973359076e-14
UCG-004	N2-Acetyl- L-lysine	-0.7830949128939857	1.4405169627676965e-09
UCG-010	N2-Acetyl- L-lysine	-0.9006456668391398	1.0723879910639837e-15
Anaeroplasma	Ornithine	-0.7454360382693944	2.2556421735744397e-08
Clostridia_vadinBB60_group	Ornithine	-0.8176812300373743	6.803614285491365e-11
Coprococcus	Ornithine	-0.6143227832090065	1.93353503214803e-05
Flavonifractor	Ornithine	-0.657064541313106	3.067354618467166e-06
Intestinimonas	Ornithine	-0.7101416431777072	1.991364489032188e-07
Izemoplasmatales	Ornithine	-0.7656501752663579	5.487835141903885e-09
Lachnospira	Ornithine	-0.6340951132735355	8.540340587112552e-06
Lachnospiraceae_UCG-001	Ornithine	0.7568716806781648	1.0309603350874414e-08
UCG-004	Ornithine	-0.7170043648427876	1.337622255935407e-07
UCG-010	Ornithine	-0.8437427020204422	4.307897178281693e-12
Anaeroplasma	Rutarin	-0.7257532123314996	7.917933547513164e-08
Clostridia_vadinBB60_group	Rutarin	-0.7670340088133295	4.956281283076794e-09
Coprococcus	Rutarin	-0.6044181044187806	2.8526550421260895e-05
Flavonifractor	Rutarin	-0.6729158763915747	1.4363458604634372e-06
Intestinimonas	Rutarin	-0.6979126293772532	3.9374235882889507e-07
Izemoplasmatales	Rutarin	-0.6753518983107892	1.2730712650288364e-06
Lachnospira	Rutarin	-0.6752643057617335	1.2786319688645429e-06
Lachnospiraceae_UCG-001	Rutarin	0.7285407275005586	6.671690540871926e-08
UCG-004	Rutarin	-0.6655134148387297	2.058594440872049e-06
UCG-010	Rutarin	-0.7565480476129101	1.0546742443006095e-08
Anaeroplasma	SM 9:1;2O/16:4	-0.631187553359774	9.665148302701033e-06
Clostridia_vadinBB60_group	SM 9:1;2O/16:4	-0.6391841345296898	6.8562491578519856e-06
Coprococcus	SM 9:1;2O/16:4	-0.4540938978137809	0.00286172813384295
Flavonifractor	SM 9:1;2O/16:4	-0.4918233161356383	0.001091358264825741
Intestinimonas	SM 9:1;2O/16:4	-0.6240017767538352	1.3052040260184226e-05
Izemoplasmatales	SM 9:1;2O/16:4	-0.6458007455010828	5.1220822283040424e-06
Lachnospira	SM 9:1;2O/16:4	-0.5771181314316217	7.812769298230626e-05
Lachnospiraceae_UCG-001	SM 9:1;2O/16:4	0.6737226803412661	1.3802446763622546e-06
UCG-004	SM 9:1;2O/16:4	-0.531958908052693	0.00034425929728993797
UCG-010	SM 9:1;2O/16:4	-0.6190648093080942	1.5975174248090924e-05
Anaeroplasma	Thymidine	-0.7565058178388573	1.0578058264624712e-08
Clostridia_vadinBB60_group	Thymidine	-0.8286444600832441	2.2546438237387928e-11
Coprococcus	Thymidine	-0.5865617078848817	5.570464852332877e-05
Flavonifractor	Thymidine	-0.6682645298697094	1.802962978727653e-06
Intestinimonas	Thymidine	-0.7378133093310583	3.716830678615027e-08
Izemoplasmatales	Thymidine	-0.7727286170209847	3.2348624454138932e-09
Lachnospira	Thymidine	-0.6429408944318791	5.815033548609028e-06
Lachnospiraceae_UCG-001	Thymidine	0.8058736369696098	2.0647092148997883e-10
UCG-004	Thymidine	-0.7462022282070685	2.1431319227540076e-08
UCG-010	Thymidine	-0.8537720186537449	1.2990231796185842e-12
Anaeroplasma	Xanthosine	-0.7270130786131119	7.330065978987974e-08
Clostridia_vadinBB60_group	Xanthosine	-0.7944840691479731	5.621542277981997e-10
Coprococcus	Xanthosine	-0.5303015280433718	0.0003620968132043684
Flavonifractor	Xanthosine	-0.6385614727233769	7.04450646028889e-06
Intestinimonas	Xanthosine	-0.7120807172828741	1.7816510838204405e-07
Izemoplasmatales	Xanthosine	-0.7477268755083551	1.9346246916967646e-08
Lachnospira	Xanthosine	-0.6175738680513333	1.6969068273438528e-05
Lachnospiraceae_UCG-001	Xanthosine	0.7851834397766584	1.2173693735463508e-09
UCG-004	Xanthosine	-0.68897480741388	6.346489133067325e-07
UCG-010	Xanthosine	-0.8266915800325128	2.760284628133176e-11
Anaeroplasma	Xylitol	-0.8684572539642235	1.893270918669832e-13
Clostridia_vadinBB60_group	Xylitol	-0.8959742181812536	2.5161911613812558e-15
Coprococcus	Xylitol	-0.7426762681557603	2.7081138024976994e-08
Flavonifractor	Xylitol	-0.7992946346723256	3.711147613502004e-10
Intestinimonas	Xylitol	-0.8139433554458329	9.750516299044343e-11
Izemoplasmatales	Xylitol	-0.8139306850199737	9.762284233016412e-11
Lachnospira	Xylitol	-0.8011952727963919	3.139874574415287e-10
Lachnospiraceae_UCG-001	Xylitol	0.8673889283330846	2.194681942248399e-13
UCG-004	Xylitol	-0.7495403607015508	1.7112507068037853e-08
UCG-010	Xylitol	-0.8709470891886437	1.3350329179903767e-13
