# Supplementary material for: Seasonal Variation of Gut Microbial Composition and Metabolism in Tibetan antelopes in Hoh Xil National Nature Reserve
Source: Animals (Basel). 2023 Nov 18;13(22):3569. doi: 10.3390/ani13223569 (PMC10668778; doi:10.3390/ani13223569)
Supplement: Supplementary file 1 [file animals-13-03569-s001.zip › Table S8. pos_ Integrated analysis of 16S rRNA and metabolomic.xls]

OTU	metabolite	corr	pvalue
Anaeroplasma	2,6-Dihydroxypurine	-0.7090265519024924	2.122104330070945e-07
Clostridia_vadinBB60_group	2,6-Dihydroxypurine	-0.7873081099477004	1.0238362329294746e-09
Coprococcus	2,6-Dihydroxypurine	-0.5226341184582313	0.00045589633809988605
Flavonifractor	2,6-Dihydroxypurine	-0.6308614442910394	9.799433307705343e-06
Intestinimonas	2,6-Dihydroxypurine	-0.7097143684324206	2.0405516271753219e-07
Izemoplasmatales	2,6-Dihydroxypurine	-0.7411955238948433	2.9844012715646076e-08
Lachnospira	2,6-Dihydroxypurine	-0.6078323457414402	2.4984404879448205e-05
Lachnospiraceae_UCG-001	2,6-Dihydroxypurine	0.7839376278027569	1.3462347119516906e-09
UCG-004	2,6-Dihydroxypurine	-0.6902962813840849	5.920284012625589e-07
UCG-010	2,6-Dihydroxypurine	-0.8246290792667379	3.4086862890087394e-11
Anaeroplasma	2-Phenylethylamine	-0.7629113233684882	6.700245100242249e-09
Clostridia_vadinBB60_group	2-Phenylethylamine	-0.7759247902301434	2.532273609925564e-09
Coprococcus	2-Phenylethylamine	-0.6604494841094976	2.618350346745245e-06
Flavonifractor	2-Phenylethylamine	-0.7095732700368487	2.0570405002287952e-07
Intestinimonas	2-Phenylethylamine	-0.7191892222640379	1.175597084161546e-07
Izemoplasmatales	2-Phenylethylamine	-0.7136636274864658	1.6258503962804325e-07
Lachnospira	2-Phenylethylamine	-0.7201201638549133	1.1122620227738104e-07
Lachnospiraceae_UCG-001	2-Phenylethylamine	0.7845627549115332	1.280057486013576e-09
UCG-004	2-Phenylethylamine	-0.6978814371265156	3.944106454538765e-07
UCG-010	2-Phenylethylamine	-0.7310480406623382	5.7089900867344365e-08
Anaeroplasma	3'-Hydroxystanozolol	-0.7814015082241375	1.6489281505422595e-09
Clostridia_vadinBB60_group	3'-Hydroxystanozolol	-0.8378109609649282	8.421137601669193e-12
Coprococcus	3'-Hydroxystanozolol	-0.6525554632661565	3.7757827187907744e-06
Flavonifractor	3'-Hydroxystanozolol	-0.7215705602661459	1.0198693913735092e-07
Intestinimonas	3'-Hydroxystanozolol	-0.7421984002204598	2.7945612936144102e-08
Izemoplasmatales	3'-Hydroxystanozolol	-0.7719669730183187	3.4272489471513213e-09
Lachnospira	3'-Hydroxystanozolol	-0.7065983366347165	2.434806509617745e-07
Lachnospiraceae_UCG-001	3'-Hydroxystanozolol	0.8425927580909851	4.916215979119703e-12
UCG-004	3'-Hydroxystanozolol	-0.7641236280402287	6.1356699566775554e-09
UCG-010	3'-Hydroxystanozolol	-0.8348179039891557	1.1691680496512336e-11
Anaeroplasma	3-Methoxybenzaldehyde	-0.8175676753450487	6.879228732199662e-11
Clostridia_vadinBB60_group	3-Methoxybenzaldehyde	-0.8188126607394708	6.091601474340817e-11
Coprococcus	3-Methoxybenzaldehyde	-0.7173878271971387	1.3077638446587185e-07
Flavonifractor	3-Methoxybenzaldehyde	-0.7579518909386668	9.553586823046107e-09
Intestinimonas	3-Methoxybenzaldehyde	-0.7454659841348519	2.2511434645576972e-08
Izemoplasmatales	3-Methoxybenzaldehyde	-0.7679871513300386	4.618546451506208e-09
Lachnospira	3-Methoxybenzaldehyde	-0.7734049611549618	3.0725231704276626e-09
Lachnospiraceae_UCG-001	3-Methoxybenzaldehyde	0.8126217027505891	1.1052398812448406e-10
UCG-004	3-Methoxybenzaldehyde	-0.6660345716970361	2.0077424643768498e-06
UCG-010	3-Methoxybenzaldehyde	-0.7512120775896227	1.526850465900136e-08
Anaeroplasma	3-Methoxytyramine	-0.756049723346598	1.09218479651419e-08
Clostridia_vadinBB60_group	3-Methoxytyramine	-0.7504504441866598	1.6084380840059218e-08
Coprococcus	3-Methoxytyramine	-0.655526404462894	3.29393972122804e-06
Flavonifractor	3-Methoxytyramine	-0.7078173788099802	2.272840898187975e-07
Intestinimonas	3-Methoxytyramine	-0.6816338406345779	9.27743734386537e-07
Izemoplasmatales	3-Methoxytyramine	-0.7105805709091161	1.9419826157801785e-07
Lachnospira	3-Methoxytyramine	-0.7343302706233897	4.6433451965221755e-08
Lachnospiraceae_UCG-001	3-Methoxytyramine	0.8049044456798216	2.2541034858614659e-10
UCG-004	3-Methoxytyramine	-0.6159813107477802	1.809292711152836e-05
UCG-010	3-Methoxytyramine	-0.6853519809786742	7.664815327179546e-07
Anaeroplasma	5,6-dimethoxy-2-(2-methoxyphenyl)-4H-chromen-4-one	-0.8175676753450487	6.879228732199662e-11
Clostridia_vadinBB60_group	5,6-dimethoxy-2-(2-methoxyphenyl)-4H-chromen-4-one	-0.8188126607394708	6.091601474340817e-11
Coprococcus	5,6-dimethoxy-2-(2-methoxyphenyl)-4H-chromen-4-one	-0.7173878271971387	1.3077638446587185e-07
Flavonifractor	5,6-dimethoxy-2-(2-methoxyphenyl)-4H-chromen-4-one	-0.7579518909386668	9.553586823046107e-09
Intestinimonas	5,6-dimethoxy-2-(2-methoxyphenyl)-4H-chromen-4-one	-0.7454659841348519	2.2511434645576972e-08
Izemoplasmatales	5,6-dimethoxy-2-(2-methoxyphenyl)-4H-chromen-4-one	-0.7679871513300386	4.618546451506208e-09
Lachnospira	5,6-dimethoxy-2-(2-methoxyphenyl)-4H-chromen-4-one	-0.7734049611549618	3.0725231704276626e-09
Lachnospiraceae_UCG-001	5,6-dimethoxy-2-(2-methoxyphenyl)-4H-chromen-4-one	0.8126217027505891	1.1052398812448406e-10
UCG-004	5,6-dimethoxy-2-(2-methoxyphenyl)-4H-chromen-4-one	-0.6660345716970361	2.0077424643768498e-06
UCG-010	5,6-dimethoxy-2-(2-methoxyphenyl)-4H-chromen-4-one	-0.7512120775896227	1.526850465900136e-08
Anaeroplasma	6-methoxy-2-phenyl-3,4-dihydro-2H-1-benzopyran-4-one	-0.6769962015785996	1.1727403635908053e-06
Clostridia_vadinBB60_group	6-methoxy-2-phenyl-3,4-dihydro-2H-1-benzopyran-4-one	-0.6626226801598001	2.362877352828814e-06
Coprococcus	6-methoxy-2-phenyl-3,4-dihydro-2H-1-benzopyran-4-one	-0.6260062779663427	1.201190691353362e-05
Flavonifractor	6-methoxy-2-phenyl-3,4-dihydro-2H-1-benzopyran-4-one	-0.6164276224845577	1.7771293462905763e-05
Intestinimonas	6-methoxy-2-phenyl-3,4-dihydro-2H-1-benzopyran-4-one	-0.5883183259148659	5.224658519157364e-05
Izemoplasmatales	6-methoxy-2-phenyl-3,4-dihydro-2H-1-benzopyran-4-one	-0.645818666865033	5.117989990289395e-06
Lachnospira	6-methoxy-2-phenyl-3,4-dihydro-2H-1-benzopyran-4-one	-0.6370366120676807	7.5257535098230575e-06
Lachnospiraceae_UCG-001	6-methoxy-2-phenyl-3,4-dihydro-2H-1-benzopyran-4-one	0.6853432438788076	7.668280187119045e-07
UCG-004	6-methoxy-2-phenyl-3,4-dihydro-2H-1-benzopyran-4-one	-0.5591074103032508	0.0001448176280089699
UCG-010	6-methoxy-2-phenyl-3,4-dihydro-2H-1-benzopyran-4-one	-0.5755146054031496	8.266168605935848e-05
Anaeroplasma	Biliverdin	-0.8054446121373222	2.1466296207536086e-10
Clostridia_vadinBB60_group	Biliverdin	-0.8582586277599724	7.379855257662748e-13
Coprococcus	Biliverdin	-0.6544205972665503	3.466249166206988e-06
Flavonifractor	Biliverdin	-0.7422295578920622	2.7888474329813653e-08
Intestinimonas	Biliverdin	-0.7225512311221731	9.614942591567916e-08
Izemoplasmatales	Biliverdin	-0.8061895911620355	2.0062616260124324e-10
Lachnospira	Biliverdin	-0.7348168781490118	4.502119509943894e-08
Lachnospiraceae_UCG-001	Biliverdin	0.8620015316021891	4.536096134498647e-13
UCG-004	Biliverdin	-0.7486680458215667	1.8155137952011306e-08
UCG-010	Biliverdin	-0.8438144933052699	4.2723689494618585e-12
Anaeroplasma	D-Erythrose 4-phosphate	-0.8017302115853675	2.9946062007681074e-10
Clostridia_vadinBB60_group	D-Erythrose 4-phosphate	-0.8546653984315996	1.1624483901333196e-12
Coprococcus	D-Erythrose 4-phosphate	-0.6659814288191501	2.0128743516132833e-06
Flavonifractor	D-Erythrose 4-phosphate	-0.7324891663168829	5.21581787539826e-08
Intestinimonas	D-Erythrose 4-phosphate	-0.7560793921896508	1.0899171571550047e-08
Izemoplasmatales	D-Erythrose 4-phosphate	-0.8017975958968034	2.9767602577025603e-10
Lachnospira	D-Erythrose 4-phosphate	-0.7083985625816589	2.1991926379296665e-07
Lachnospiraceae_UCG-001	D-Erythrose 4-phosphate	0.8092646242773794	1.5129080556427756e-10
UCG-004	D-Erythrose 4-phosphate	-0.7543723507409069	1.227784668660865e-08
UCG-010	D-Erythrose 4-phosphate	-0.854902552620374	1.1285305326168791e-12
Anaeroplasma	DGDG O-8:0_2:0	-0.7247815077364728	8.400944266069963e-08
Clostridia_vadinBB60_group	DGDG O-8:0_2:0	-0.7140591818150446	1.5889426937581543e-07
Coprococcus	DGDG O-8:0_2:0	-0.6642200041583574	2.1899728713947777e-06
Flavonifractor	DGDG O-8:0_2:0	-0.6823802002059921	8.930543906910135e-07
Intestinimonas	DGDG O-8:0_2:0	-0.6288130459272911	1.0682796608805374e-05
Izemoplasmatales	DGDG O-8:0_2:0	-0.6475533294515451	4.7358145598730864e-06
Lachnospira	DGDG O-8:0_2:0	-0.7119111621525245	1.7991364944983834e-07
Lachnospiraceae_UCG-001	DGDG O-8:0_2:0	0.7588386583270854	8.971936907974028e-09
UCG-004	DGDG O-8:0_2:0	-0.6054986670087946	2.7358840766867942e-05
UCG-010	DGDG O-8:0_2:0	-0.6518209376849603	3.904513416482296e-06
Anaeroplasma	Flavanone	-0.8555993389120561	1.0341803291874687e-12
Clostridia_vadinBB60_group	Flavanone	-0.8626244632074892	4.177401496480555e-13
Coprococcus	Flavanone	-0.7332215630473831	4.980649918768578e-08
Flavonifractor	Flavanone	-0.7555562029752878	1.1305564281365595e-08
Intestinimonas	Flavanone	-0.7980026394655503	4.1535358037005537e-10
Izemoplasmatales	Flavanone	-0.8033651087713003	2.5886774492181033e-10
Lachnospira	Flavanone	-0.7972406943054382	4.437085691675037e-10
Lachnospiraceae_UCG-001	Flavanone	0.8311580456883273	1.7311604765936633e-11
UCG-004	Flavanone	-0.7265705098486788	7.53178824576679e-08
UCG-010	Flavanone	-0.8107747936395848	1.3146386456282386e-10
Anaeroplasma	Hypoxanthine	-0.7412385940027312	2.9760075777759367e-08
Clostridia_vadinBB60_group	Hypoxanthine	-0.8147657321408769	9.014528339825552e-11
Coprococcus	Hypoxanthine	-0.5499237567460975	0.00019572718433115565
Flavonifractor	Hypoxanthine	-0.6593563381240966	2.756257680303545e-06
Intestinimonas	Hypoxanthine	-0.7522041001807463	1.426359426998198e-08
Izemoplasmatales	Hypoxanthine	-0.7651143027764635	5.7076039363479655e-09
Lachnospira	Hypoxanthine	-0.6384289035660514	7.085195539342795e-06
Lachnospiraceae_UCG-001	Hypoxanthine	0.7915878673879243	7.18056093646131e-10
UCG-004	Hypoxanthine	-0.7229606626056496	9.38053607976932e-08
UCG-010	Hypoxanthine	-0.8460847151359958	3.2809444358686226e-12
Anaeroplasma	Indole-3-acrylic acid	-0.7867364774415209	1.0728619508900523e-09
Clostridia_vadinBB60_group	Indole-3-acrylic acid	-0.8513547008711171	1.7481235179311334e-12
Coprococcus	Indole-3-acrylic acid	-0.5996516365161956	3.424002556196533e-05
Flavonifractor	Indole-3-acrylic acid	-0.6989737174099471	3.716235790322602e-07
Intestinimonas	Indole-3-acrylic acid	-0.7281595635738973	6.830607718450919e-08
Izemoplasmatales	Indole-3-acrylic acid	-0.7967149494489574	4.643190851718924e-10
Lachnospira	Indole-3-acrylic acid	-0.6989620792000919	3.71859810429905e-07
Lachnospiraceae_UCG-001	Indole-3-acrylic acid	0.8143585777909532	9.372146303352659e-11
UCG-004	Indole-3-acrylic acid	-0.7608985749357131	7.74578945011809e-09
UCG-010	Indole-3-acrylic acid	-0.8661971536537174	2.584005313833101e-13
Anaeroplasma	Methionine sulfoxide	-0.7628791652340211	6.715860924809988e-09
Clostridia_vadinBB60_group	Methionine sulfoxide	-0.833888830487458	1.2928206486134034e-11
Coprococcus	Methionine sulfoxide	-0.6173298457419243	1.7137023150320794e-05
Flavonifractor	Methionine sulfoxide	-0.6710776468994837	1.5721159613529e-06
Intestinimonas	Methionine sulfoxide	-0.737334509815319	3.833092374153768e-08
Izemoplasmatales	Methionine sulfoxide	-0.7742113257184906	2.8889232313330397e-09
Lachnospira	Methionine sulfoxide	-0.6544058978599605	3.4685945213466805e-06
Lachnospiraceae_UCG-001	Methionine sulfoxide	0.7957498200227006	5.045058503256619e-10
UCG-004	Methionine sulfoxide	-0.7443495492310062	2.4246403683986484e-08
UCG-010	Methionine sulfoxide	-0.8565829036453071	9.135575251740116e-13
Anaeroplasma	N1-[2-(2-pyridyl)ethyl]-2-aminobenzamide	-0.7834441022534313	1.400724961597594e-09
Clostridia_vadinBB60_group	N1-[2-(2-pyridyl)ethyl]-2-aminobenzamide	-0.7564343274574283	1.0631270186613656e-08
Coprococcus	N1-[2-(2-pyridyl)ethyl]-2-aminobenzamide	-0.6583736335287125	2.8859105126024935e-06
Flavonifractor	N1-[2-(2-pyridyl)ethyl]-2-aminobenzamide	-0.7232906429863393	9.195491482395784e-08
Intestinimonas	N1-[2-(2-pyridyl)ethyl]-2-aminobenzamide	-0.7209283290070541	1.0598641604537608e-07
Izemoplasmatales	N1-[2-(2-pyridyl)ethyl]-2-aminobenzamide	-0.7200056786770116	1.1198762656881935e-07
Lachnospira	N1-[2-(2-pyridyl)ethyl]-2-aminobenzamide	-0.7720718926597351	3.4001268549857027e-09
Lachnospiraceae_UCG-001	N1-[2-(2-pyridyl)ethyl]-2-aminobenzamide	0.8271262525310933	2.6393013829178405e-11
UCG-004	N1-[2-(2-pyridyl)ethyl]-2-aminobenzamide	-0.581754603638693	6.625869252433154e-05
UCG-010	N1-[2-(2-pyridyl)ethyl]-2-aminobenzamide	-0.6678830986291332	1.836564598397461e-06
Anaeroplasma	RNK	-0.8004970453505437	3.339423668800286e-10
Clostridia_vadinBB60_group	RNK	-0.8498837053664511	2.0889974116264858e-12
Coprococcus	RNK	-0.6872923991497625	6.930168961939525e-07
Flavonifractor	RNK	-0.745676187444497	2.2197994076496346e-08
Intestinimonas	RNK	-0.7665544686231153	5.134785776273402e-09
Izemoplasmatales	RNK	-0.7900527374954724	8.162646256592939e-10
Lachnospira	RNK	-0.7100281021636392	2.0043267311527452e-07
Lachnospiraceae_UCG-001	RNK	0.8649046346856991	3.079273153296804e-13
UCG-004	RNK	-0.7911698037972901	7.43644692300577e-10
UCG-010	RNK	-0.8446940531504241	3.8588529852775054e-12
Anaeroplasma	Riboflavin	-0.7995399659140701	3.632294721065021e-10
Clostridia_vadinBB60_group	Riboflavin	-0.8609784752013566	5.188750364750137e-13
Coprococcus	Riboflavin	-0.6637124817938738	2.2436030657917264e-06
Flavonifractor	Riboflavin	-0.7190159120516255	1.1877514203906637e-07
Intestinimonas	Riboflavin	-0.7379672650070471	3.680150025059656e-08
Izemoplasmatales	Riboflavin	-0.7946588013944963	5.538449297568686e-10
Lachnospira	Riboflavin	-0.7257145882099675	7.936629504699124e-08
Lachnospiraceae_UCG-001	Riboflavin	0.823446825825722	3.8421876835148e-11
UCG-004	Riboflavin	-0.7653934267767459	5.592126796817107e-09
UCG-010	Riboflavin	-0.839526190415492	6.956702877182772e-12
Anaeroplasma	Thymine	-0.7955780528119996	5.119906249959258e-10
Clostridia_vadinBB60_group	Thymine	-0.8601347986224317	5.792421115297253e-13
Coprococcus	Thymine	-0.6098261528222549	2.310652908629989e-05
Flavonifractor	Thymine	-0.7059906676906333	2.519479464553182e-07
Intestinimonas	Thymine	-0.7718011293305611	3.47053246430989e-09
Izemoplasmatales	Thymine	-0.8016395774105737	3.0187676163176005e-10
Lachnospira	Thymine	-0.6873182763779425	6.920827426756858e-07
Lachnospiraceae_UCG-001	Thymine	0.8288907208487164	2.1974476806430843e-11
UCG-004	Thymine	-0.7733995833320042	3.0737834219796174e-09
UCG-010	Thymine	-0.876557036833014	5.913603733660018e-14
Anaeroplasma	o-Toluic Acid	-0.7371430978458645	3.880510448588317e-08
Clostridia_vadinBB60_group	o-Toluic Acid	-0.7276253854523083	7.059246485627547e-08
Coprococcus	o-Toluic Acid	-0.6918607985091652	5.449972465594075e-07
Flavonifractor	o-Toluic Acid	-0.6966507026187553	4.2163267623315796e-07
Intestinimonas	o-Toluic Acid	-0.6727539251693551	1.4478577010809966e-06
Izemoplasmatales	o-Toluic Acid	-0.6917933541500091	5.46951216445979e-07
Lachnospira	o-Toluic Acid	-0.7043622684559067	2.7600268470326057e-07
Lachnospiraceae_UCG-001	o-Toluic Acid	0.7693693243211991	4.166779440649238e-09
UCG-004	o-Toluic Acid	-0.5535509700168652	0.0001739534888225329
UCG-010	o-Toluic Acid	-0.6480403219103912	4.633341246096344e-06
Anaeroplasma	s7p	-0.7449281368589079	2.333229839984082e-08
Clostridia_vadinBB60_group	s7p	-0.8031062174168676	2.649322222319623e-10
Coprococcus	s7p	-0.5556890589519851	0.0001621680594719192
Flavonifractor	s7p	-0.6623225215754129	2.3967397444007923e-06
Intestinimonas	s7p	-0.717996085737869	1.2616678373260473e-07
Izemoplasmatales	s7p	-0.7571099084799081	1.0138230832736083e-08
Lachnospira	s7p	-0.6556670487529823	3.272598696270264e-06
Lachnospiraceae_UCG-001	s7p	0.7446228339143846	2.3810566628331702e-08
UCG-004	s7p	-0.7146815273192547	1.5324443444705732e-07
UCG-010	s7p	-0.8195750887725449	5.651882514140803e-11
